# Supplementary material for: Mouse Hair Cycle Expression Dynamics Modeled as Coupled Mesenchymal and Epithelial Oscillators
Source: PLoS Comput Biol. 2014 Nov 6;10(11):e1003914. doi: 10.1371/journal.pcbi.1003914 (PMC4222602; doi:10.1371/journal.pcbi.1003914)
Supplement: File S1 — Periodic genes with a Normalized Google Distance (NGD) to the term ‘hair’ of less than one for abstracts in PubMed. Genes were considered periodic if they had a symbol that mapped to at least one probeset shown in figure 1A. As mentioned in methods NGD<1 is indicative of a better than random chance of term co-occurrence. (TXT) [file pcbi.1003914.s018.txt]

Gene_sym	NGD
Mc1r	0.52527604374
Liph	0.582226849987
Krt85	0.60376457186
Tyrp1	0.615361207697
Lpar6	0.620594655143
Foxn1	0.623821120255
Stx17	0.627241961593
Krt28	0.637386610283
Zdhhc13	0.637386610283
Daglb	0.637386610283
Zdhhc21	0.637386610283
Myo1c	0.641233464979
Shoc2	0.643732188849
Eda2r	0.647231603958
Dlx3	0.648408406114
Fgf5	0.649219103021
Herc2	0.651016274541
Aga	0.653509511859
Vangl2	0.658412800925
Tmie	0.662294554878
Pvrl4	0.675405422485
Hacl1	0.681730830415
Capn12	0.683337620429
Nemf	0.683337620429
Myo1f	0.687409398356
Col17a1	0.689692597766
Mpzl2	0.696486019484
Entpd8	0.696486019484
Rabggta	0.696486019484
Tjp2	0.70168512478
B4galt7	0.707038440586
Eppk1	0.707038440586
Padi3	0.707038440586
Dnase1l2	0.707038440586
Scarf2	0.707038440586
Pitrm1	0.707038440586
Gprc5d	0.707038440586
Wnt10b	0.712821200229
Gprc5c	0.715900735517
Synj2	0.715900735517
Kctd12	0.715900735517
Myo1g	0.715900735517
Gjb6	0.717223380309
Wnt10a	0.721138075032
Myoz2	0.723568883377
C1qtnf6	0.723568883377
Rassf4	0.723568883377
Entpd2	0.723568883377
Brcc3	0.723568883377
Jag1	0.724170773172
Fgf22	0.725760860445
Krt17	0.727077746976
Ntf3	0.728726627985
Gli2	0.735787225507
Prosc	0.736428868103
Slc25a5	0.736428868103
Ttyh1	0.736428868103
Kcnma1	0.737310960245
Pkp3	0.738645060869
Gja1	0.74240404564
Slc7a11	0.743165397022
Fgf3	0.744309171268
Spint1	0.747030319648
Foxq1	0.747400181289
Cacna1d	0.751722602924
Gprc5b	0.751722602924
Dsc2	0.754259184539
Atp7a	0.754259719893
Eya4	0.755153713981
Btaf1	0.756091441982
Cebpg	0.756091441982
Rab27b	0.757634249442
Rab15	0.760181873302
Bmp8a	0.760181873302
Atp1b2	0.760181873302
Map3k7	0.763768361524
Kcnq5	0.765815126029
Echs1	0.767665032597
Srd5a1	0.768666588993
Clic5	0.771111309884
Gna12	0.771111309884
Gpsm2	0.771111309884
Celsr2	0.77145173455
S100a6	0.771923317201
Trpm1	0.772309445202
Heyl	0.774310585351
Ube2a	0.774389006584
Sorbs1	0.774389006584
Kif3c	0.77751519
Il1f9	0.77751519
Synj1	0.77751519
Clk3	0.77751519
St14	0.779271785628
Qdpr	0.780504405171
Lpp	0.782692757056
Smoc2	0.786120261398
Nr2f1	0.786120261398
Lmna	0.788195426906
Serpinh1	0.788767171224
Slc2a10	0.788767171224
Rbpj	0.789738660804
Gjb4	0.791318168484
Tbx15	0.791318168484
Msi2	0.791318168484
Smarca2	0.79378056599
Chrna1	0.79378056599
Wnt5a	0.797363240176
Gnaq	0.79813347877
Bmp8b	0.798464810111
Msrb2	0.798464810111
Tgm2	0.79915085354
Fgf13	0.800697620433
Rere	0.801146979518
Fzd3	0.801146979518
Wrn	0.801642760803
Cav1	0.802037557314
Lamb3	0.804106483008
Kcne1	0.804487636891
Samhd1	0.804967972714
Ehd2	0.807013526149
Pofut1	0.807013526149
Dcn	0.808834268764
Entpd1	0.809004060987
Pcnt	0.809004060987
Prickle1	0.810942732093
Smarcal1	0.810942732093
Imp4	0.810942732093
Irf4	0.811664803744
Mtss1	0.812832423958
S100a1	0.816606964004
Acvr2b	0.818233022876
Adam22	0.818233022876
Ighm	0.818233022876
Adam23	0.818233022876
Ano1	0.819951215423
Slc4a7	0.823276329731
Dlg1	0.823400647646
Mpp1	0.826464300648
Srd5a2	0.829196492867
Prlr	0.829390816188
Sema3c	0.82952701737
Tgfb3	0.830586444085
Trpv2	0.830665531195
Sfpi1	0.831014698486
Nr2f2	0.831014698486
Fth1	0.831014698486
Crhr2	0.831978740097
Elf5	0.832474851123
Lama2	0.833299362877
Fbln5	0.833908575574
Acp2	0.833908575574
Endog	0.834624431828
Nbas	0.835279429055
Selm	0.835316905753
Hk1	0.836429408687
Pdpn	0.8367008145
She	0.839041238208
Nfic	0.839398981837
Sepp1	0.839398981837
Cyld	0.841854385999
Lmo1	0.842009809048
Rhog	0.8430176366
Fgfr1	0.845237487864
Chd7	0.845723381485
Ccl12	0.845775276776
Naglu	0.849375413303
Lyl1	0.849375413303
Nav1	0.849694154708
Rbl2	0.851691278047
Birc3	0.852825476791
Hras1	0.85401889384
Col5a2	0.856138656125
Hdac9	0.856138656125
Cdh2	0.857214658364
Pthlh	0.858277126733
Pdha1	0.858277126733
S100a4	0.859315023235
Grem1	0.859326432896
Sfrp2	0.859910816025
Aldh1a1	0.862588755018
Wnt11	0.863397565017
Hpse	0.863398943236
Ltbp2	0.864387499091
Sox5	0.866362920296
Meis2	0.867286893401
Col4a5	0.867663562614
Bambi	0.86823216312
Phex	0.868258259743
Ptpn22	0.869009918249
Trpc2	0.869167258465
Meg3	0.871007877403
Trpc7	0.874577027162
Aes	0.874630644249
Gstt1	0.875059740295
Igf1	0.875104872786
Cpz	0.878763403279
Aldh2	0.879685150285
Tnfrsf1b	0.880496181406
Fabp5	0.881310608188
Ehd1	0.881310608188
Senp1	0.882917643139
Lamc2	0.883710536563
Acvrl1	0.886814416637
Cebpb	0.888327499343
Ecm1	0.889074741203
Il1r2	0.889074741203
Cux1	0.889074741203
Emx1	0.892004269833
Opa1	0.892417561283
Klf4	0.892461798689
Mll1	0.893434813142
Notch4	0.893568804775
Numb	0.893949081023
Cd207	0.894843576419
Casp7	0.895540018737
Bmp7	0.8961554675
Loxl1	0.896917460778
Tpp1	0.897598628328
Nqo2	0.898274868625
Grn	0.898339912704
Pdgfc	0.89961288067
Mall	0.900655556778
Mpz	0.902593090768
Lsp1	0.902876970137
Gstm1	0.906001298879
Gsn	0.906651003267
Nr4a2	0.908483488309
Pitx2	0.908686965047
Tpm1	0.909086618386
Lnp	0.909086618386
Smad7	0.910151993739
Braf	0.910179491728
Cdt1	0.910593435067
Bin1	0.910873657331
Dgat1	0.91235577658
Pitx1	0.912628226398
Phox2b	0.914660674646
Lrp6	0.916357033871
Naga	0.917157899944
Mbd1	0.91825827482
Gars	0.918803875873
Rb1	0.919019180994
Zeb2	0.920422781966
Sox6	0.92095657213
Reln	0.921487498258
Otx2	0.92303418333
Me3	0.923063430967
Btd	0.923063430967
Igfbp5	0.924808935221
Fmo1	0.927148001956
Ddb2	0.927148001956
Hipk2	0.928143645236
Plp1	0.93438676113
Aqp1	0.935202462852
Sp6	0.936250763031
Cd34	0.936284712748
Sfn	0.937905914715
Smad2	0.939719811907
Sdha	0.940709187912
Ar	0.94127373769
Grb10	0.942446762876
Apod	0.946253612369
Mef2c	0.947820616185
Gstp1	0.948165420116
Akt3	0.948310340903
Aida	0.948870858947
Mn1	0.949927348588
Adk	0.950726688975
Trio	0.952007274327
Galr1	0.953865311604
B2m	0.954582038247
NA	0.956431784967
Cd44	0.956921291107
Rac1	0.956947878327
Cav2	0.957530111472
Myh7	0.959145956043
Omp	0.96015824874
Rala	0.962409350475
Il7r	0.962471386587
Hrc	0.963121457942
Iqgap1	0.96453191062
Bcl2	0.967408206265
Wee1	0.967572605309
Mnt	0.96775083466
Zeb1	0.9686577905
Abcg2	0.969987900618
Yap1	0.969999535419
Atg7	0.970332451737
Col1a2	0.970741105489
Dap	0.971311495779
Relb	0.971434081578
Rars	0.971480750115
Smad6	0.97296053693
Rho	0.973348239833
Taz	0.973608003297
Dpt	0.973769697309
Lmo2	0.974251747068
Eng	0.976542068382
Tgfbr2	0.978657632084
Lifr	0.980494540256
Mut	0.981580486687
Diablo	0.982177080007
Gnas	0.983195484034
Stat5a	0.986989937893
Lox	0.988003770016
Col1a1	0.988739591034
Accs	0.990101975875
Casp8	0.990659329933
Cd68	0.990671301602
Tslp	0.99204115613
Cdk7	0.992315568015
Igfbp6	0.993948653291
Cry2	0.994487995412
Ltf	0.997148210895
Rbp4	0.999492214886
