# Supplementary material for: Mouse Hair Cycle Expression Dynamics Modeled as Coupled Mesenchymal and Epithelial Oscillators
Source: PLoS Comput Biol. 2014 Nov 6;10(11):e1003914. doi: 10.1371/journal.pcbi.1003914 (PMC4222602; doi:10.1371/journal.pcbi.1003914)
Supplement: File S2 — Movie showing the trajectories of individual oscillators in the coupled oscillator system (for details see EQ 10 in Methods of the main text and section Expression modeled as a system of coupled oscillators). Oscillators were started from a random, incoherent state and parameter values for the stable configuration were used (; related to figures 3A and S12). As in Figure 1C, green and blue was used to indicate cluster 1 and 2, respectively. (ZIP) [file pcbi.1003914.s019.zip]

Archive with 3 entries (2 files):
- sup_file_2_SCO.mp4
- __MACOSX/
- __MACOSX/._sup_file_2_SCO.mp4
