# Supplementary material for: Mouse Hair Cycle Expression Dynamics Modeled as Coupled Mesenchymal and Epithelial Oscillators
Source: PLoS Comput Biol. 2014 Nov 6;10(11):e1003914. doi: 10.1371/journal.pcbi.1003914 (PMC4222602; doi:10.1371/journal.pcbi.1003914)
Supplement: File S3 — Table of probesets considered as low frequency oscillators (see section Identification and characterization of periodic expression signals) and estimated to have differential expression between the expanding and background populations (see section Associating gene clusters to hair specific cell populations). Statistics and metrics, described in the methods, were included. (XLSX) [file pcbi.1003914.s020.xlsx]

## Sheet: diffExpGenes_full_log_20130502.
gene_sym	probe_id	t-statistic, differential expression	p-value, differential expression	p-values, periodic expression	min time (days)	max time (days)	signature for cell type:
Fhod3	1435551_at	216.251	8.04886e-05	0.00787505	48.7766	33.2766	ORS
Padi3	1419767_at	193.609	9.73753e-05	0.00925843	48.7176	33.2176	MX
Mtap7	1421836_at	181.978	0.000108339	0.000665325	49.5186	34.0186	none
Smad6	1422771_at	176.204	0.000114525	0.00134561	48.8799	33.3799	none
Ovol1	1419051_at	160.458	0.000134558	0.00149855	49.2424	33.7424	MX
Dok4	1423376_a_at	159.696	0.000135666	0.00483763	49.1425	33.6425	none
Gprc5d	1420538_at	158.884	0.000136861	0.01	49.3136	33.8136	MX
Rnf149	1429321_at	157.058	0.000139614	6.72675e-05	49.1387	33.6387	MX
Fam49a	1454806_at	155.351	0.000142265	1.90416e-05	49.1789	33.6789	none
Ctse	1418989_at	150.823	0.0001497	0.0073154	49.1463	33.6463	none
Rab3ip	1434306_at	150.582	0.000150112	0.000851891	48.9583	33.4583	none
Prss53	1441991_at	150.198	0.000150773	0.00512319	48.8999	33.3999	none
Otub2	1417575_at	149.203	0.00015251	0.00111698	49.2605	33.7605	none
Ero1l	1449324_at	147.097	0.000156289	3.30883e-05	48.9654	33.4654	none
Rhpn2	1434628_a_at	144.689	0.000160795	0.000752988	49.2561	33.7561	MX
Bspry	1450131_a_at	141.66	0.00016676	0.00482787	49.335	33.835	MX
Btg3,Gm7334	1449007_at	139.739	0.000170728	0.00167245	49.1905	33.6905	none
Zdhhc5	1426311_s_at	138.895	0.000172519	0.000494173	49.3078	33.8078	none
Bambi	1423753_at	138.302	0.000173795	0.00190289	48.6154	33.1154	none
Pm20d1	1426876_at	136.886	0.000176903	0.00625153	49.0472	33.5472	none
Krt85	1460185_at	132.049	0.000188207	0.00606274	48.3639	32.8639	MX
Ptp4a2	1460707_at	-131.773	0.000188888	0.00854922	33.5469	49.0469	none
2310045N01Rik	1429079_a_at	131.157	0.000190418	0.00796123	49.182	33.682	none
D4Bwg0951e	1428384_at	131.152	0.00019043	0.000247741	49.245	33.745	none
Csnk1g3	1429384_at	130.956	0.00019092	0.00410141	48.9476	33.4476	none
Exoc3	1455594_at	-130.092	0.000193111	0.00414757	33.6634	49.1634	none
Foxn1	1450508_at	129.436	0.000194798	0.00144504	49.0093	33.5093	none
Gabrp	1451424_at	127.933	0.000198755	0.00789718	49.1845	33.6845	none
Gm14137	1456784_at	126.732	0.000202011	0.0097759	49.5438	34.0438	none
Pkp3	1418832_at	125.787	0.000204629	0.00389712	49.2599	33.7599	none
Map3k6	1449901_a_at	125.687	0.00020491	0.00893994	49.4853	33.9853	MX
Csdc2	1423845_at	125.2	0.000206287	0.01	49.5727	34.0727	none
Usp38	1428592_s_at	125.189	0.000206315	0.00166033	49.4169	33.9169	none
Sod1	1459976_s_at	-125.189	0.000206317	0.00807664	33.999	49.499	none
Elf5	1419555_at	125.185	0.000206329	0.00555352	49.4366	33.9366	none
Fam26d	1436873_at	122.173	0.000215165	0.00559525	48.8245	33.3245	none
Tbx15	1418755_at	-120.825	0.000219314	0.00444947	33.814	49.314	none
Ophn1	1419108_at	119.716	0.000222826	0.00489469	49.4481	33.9481	none
Ppp2r1b	1428265_at	119.006	0.000225121	0.00138717	48.8182	33.3182	none
Lpin3	1449440_at	118.808	0.000225765	0.00546412	49.812	34.312	none
Capn8	1425916_at	118.702	0.000226113	0.00085	49.184	33.684	none
Csnk1e	1435373_at	118.69	0.000226154	0.000398956	49.2459	33.7459	none
D830012I24Rik	1435822_at	-118.512	0.000226738	0.0057349	33.3218	48.8218	none
Rasgef1b	1454742_at	117.496	0.000230123	0.0077387	48.8469	33.3469	none
5430407P10Rik	1456210_at	116.233	0.000234447	0.00121385	48.8897	33.3897	none
Gjb6	1448397_at	115.971	0.00023536	0.00348822	48.7595	33.2595	none
Ophn1	1419107_at	115.349	0.000237548	0.0060107	49.796	34.296	none
Morn4	1434943_at	115.299	0.000237727	0.000420782	49.2553	33.7553	none
Limk2	1452060_a_at	115.144	0.000238277	0.00133138	49.1843	33.6843	none
Eaf1	1433555_at	115.1	0.000238437	0.00170971	49.3483	33.8483	none
Tm4sf1	1450958_at	114.874	0.000239242	0.00418255	49.5998	34.0998	MC
Aptx	1450921_at	114.74	0.000239725	0.000577914	48.9282	33.4282	none
Foxn1	1456815_at	114.416	0.000240894	0.00355857	48.9932	33.4932	none
Atp6v0a2	1449870_a_at	114.23	0.000241573	0.00157513	49.1272	33.6272	none
Akirin2	1428237_at	113.8	0.000243145	0.00123416	49.3031	33.8031	none
Ralgps2	1431704_a_at	112.993	0.000246144	0.00328157	48.6748	33.1748	none
Asl	1448350_at	112.135	0.000249394	0.00619042	49.0903	33.5903	MC
Fgf22	1460296_a_at	111.722	0.000250984	0.00608632	49.7219	34.2219	none
Minpp1	1429750_at	111.385	0.000252294	0.00392616	49.7264	34.2264	none
Cmtm8	1427964_at	111.183	0.000253082	0.00315104	49.1579	33.6579	none
Krtap26-1	1429957_at	111.079	0.000253492	0.00471367	49.4188	33.9188	none
Zdhhc13	1428307_at	110.598	0.000255394	0.00629398	49.1335	33.6335	none
AI661453	1425163_at	110.471	0.0002559	0.0010313	49.6849	34.1849	MX
D730001G18Rik	1431171_at	110.055	0.000257566	0.01	48.7742	33.2742	none
Lrrfip1	1437477_at	109.819	0.000258521	0.00940094	48.9063	33.4063	none
Abhd13	1428274_s_at	109.499	0.000259824	0.00233404	48.8632	33.3632	none
Slc25a37	1417750_a_at	109.492	0.000259853	0.000369903	49.4919	33.9919	none
Pard6b	1423175_s_at	109.07	0.000261587	0.00191301	49.8087	34.3087	none
Leprotl1	1423552_at	109.047	0.000261679	0.00271475	49.5042	34.0042	none
Gabrp	1424647_at	108.88	0.000262373	0.0015635	49.3164	33.8164	none
Riok3	1460670_at	-108.33	0.000264671	0.00292	33.3615	48.8615	none
Ero1l	1419029_at	108.118	0.000265565	0.00335913	49.1432	33.6432	none
Zyg11b	1435754_at	-108.043	0.000265881	0.00479342	33.4282	48.9282	none
Arhgef4	1435033_at	107.509	0.000268161	0.00206283	49.7653	34.2653	none
Bmp8a	1449873_at	107.453	0.000268402	0.00651869	48.9333	33.4333	MX
Rdh14	1417438_at	-107.427	0.000268514	0.00311757	33.5175	49.0175	none
Celf2	1451154_a_at	-107.111	0.000269877	0.00374896	33.2781	48.7781	MC
Tjp2	1450984_at	107.023	0.000270258	0.00229419	49.6334	34.1334	MC
Csnk1e	1417176_at	106.49	0.000272593	0.000267856	48.8403	33.3403	none
Pla2g4b	1456047_at	106.404	0.000272974	0.00095	48.9391	33.4391	none
Dusp2	1450698_at	106.375	0.000273102	0.00436918	49.6479	34.1479	none
Tjp2	1434600_at	106.196	0.000273893	0.00112673	49.6179	34.1179	MC
Atp13a4	1438707_at	105.908	0.000275178	0.01	49.3266	33.8266	none
Uchl3,Uchl4	1449855_s_at	105.64	0.00027638	0.00579778	49.149	33.649	MX
Tgm6	1437702_at	105.616	0.000276489	0.00904443	49.5232	34.0232	none
Cryba4	1420686_at	104.709	0.000280625	0.000749264	48.8074	33.3074	MX
Slc9a3r1	1438116_x_at	104.676	0.000280778	0.000779505	49.6089	34.1089	none
Utp14b	1438579_at	104.597	0.000281143	0.00810163	49.3699	33.8699	none
Smad7	1423389_at	104.433	0.000281904	0.000671115	49.4023	33.9023	none
Slain1	1424824_at	103.844	0.000284662	0.00156076	49.2759	33.7759	none
Ephb1	1455188_at	103.738	0.000285164	0.00307299	49.035	33.535	none
Dnajc6	1433596_at	103.634	0.000285656	0.00706952	49.0896	33.5896	none
Erc1	1424247_at	103.624	0.000285704	0.0020527	49.0621	33.5621	none
Ppp1r13b	1434895_s_at	103.252	0.00028748	0.00461939	49.6893	34.1893	none
Ppp3cb	1428473_at	-102.927	0.000289043	0.00462387	33.8112	49.3112	none
Tmem62	1455350_at	102.923	0.000289065	0.00259874	50.0088	34.5088	none
Gcat	1417824_at	102.8	0.000289658	0.00340208	49.062	33.562	none
Rnf182	1434982_at	102.75	0.000289901	0.00692041	48.9817	33.4817	none
Dnase1l2	1450936_a_at	102.657	0.000290352	0.00553451	49.7637	34.2637	none
Nckap5	1444086_at	102.569	0.000290784	0.00669816	49.5382	34.0382	none
Pdk3	1426410_at	102.464	0.000291298	0.00597218	48.5985	33.0985	none
Nfia	1456087_at	-102.132	0.000292931	0.0013908	33.2954	48.7954	none
Zfp91	1429615_at	-101.979	0.000293687	0.0073575	33.7394	49.2394	none
1110049F12Rik	1428675_at	101.836	0.000294396	0.00380533	48.5574	33.0574	none
Clk3	1423849_a_at	101.799	0.000294583	0.00298	49.6646	34.1646	none
Rhpn2	1431805_a_at	101.701	0.000295072	0.000193868	49.5593	34.0593	none
Hook3	1446737_a_at	101.166	0.000297763	0.00320702	49.2097	33.7097	none
Atp7a	1436921_at	101.053	0.000298337	0.00205972	48.8326	33.3326	none
Phldb1	1424468_s_at	-100.716	0.000300058	0.00319155	33.6492	49.1492	none
Ovol1	1419052_at	100.219	0.000302626	0.01	48.9173	33.4173	MX
Plk2	1427005_at	100.158	0.000302941	0.00170488	48.9005	33.4005	none
Vrk2	1453343_s_at	-99.9455	0.000304051	0.00557506	34.2123	49.7123	none
Slc9a3r1	1438115_a_at	99.8686	0.000304454	0.00106564	49.5525	34.0525	none
Epb4.1l5	1425199_a_at	99.5195	0.000306296	0.00742454	49.49	33.99	none
Hephl1	1458680_at	99.5119	0.000306336	0.00105043	49.0385	33.5385	none
Idh2	1450048_a_at	-99.473	0.000306542	0.000832751	34.087	49.587	none
Abhd2	1418661_at	99.3743	0.000307067	0.00775654	49.3378	33.8378	none
Sytl2	1421594_a_at	99.2369	0.000307799	0.000303137	48.6456	33.1456	MC
Trip12	1423898_a_at	99.1409	0.000308312	0.000329315	49.024	33.524	none
Slc39a6	1424675_at	98.8683	0.000309778	0.00141993	48.0633	32.5633	none
Gja3	1422339_at	98.7556	0.000310387	0.00122433	49.004	33.504	none
Bpgm	1415865_s_at	98.2462	0.000313163	0.00158901	49.0714	33.5714	none
Rab24	1421872_at	98.2441	0.000313175	0.00242068	49.8294	34.3294	none
Abhd13	1428273_at	98.1666	0.0003136	0.00291963	48.8723	33.3723	none
Capn12	1449970_at	98.1297	0.000313804	0.000953805	49.4767	33.9767	none
nan	1454980_at	-98.0603	0.000314186	0.00502139	33.5225	49.0225	none
1110008P14Rik	1423947_at	97.9048	0.000315046	0.00608755	49.6762	34.1762	none
Trip4	1422858_at	97.5815	0.000316845	0.00228997	48.7531	33.2531	none
Cyp11a1	1439947_at	97.4831	0.000317396	2.53373e-06	48.849	33.349	none
9030409G11Rik	1431711_a_at	97.3739	0.000318009	0.01	49.0539	33.5539	none
Numb	1416891_at	97.1545	0.000319247	0.000232151	49.449	33.949	none
Kcnk16	1429913_at	96.9482	0.000320417	0.0031679	48.8288	33.3288	none
Rars	1416312_at	96.6943	0.000321868	0.000907612	48.3562	32.8562	none
S100a16	1425560_a_at	96.6801	0.000321949	0.000904263	48.4846	32.9846	none
1300014I06Rik	1428851_at	96.52	0.000322869	0.00293467	49.4148	33.9148	none
Sp6	1427787_at	96.3016	0.000324131	0.0022509	48.5792	33.0792	MX
Krtap12-1	1450536_s_at	96.1389	0.000325076	0.0075312	49.276	33.776	none
Ctnna1	1448149_at	96.0838	0.000325398	0.00240095	49.7952	34.2952	none
Gpx4	1451695_a_at	-96.0051	0.000325857	0.000873941	33.4299	48.9299	none
Tjp2	1434599_a_at	95.8872	0.000326547	0.00355307	49.5751	34.0751	none
Pttg1ip	1437342_x_at	-95.7949	0.000327089	0.00581037	33.6889	49.1889	none
Cited4	1425400_a_at	95.6881	0.000327718	0.00165	49.5049	34.0049	MX
Lap3	1450860_at	95.6252	0.000328089	0.00156412	48.1897	32.6897	none
Entpd3	1434049_at	95.5985	0.000328247	0.000344838	49.6295	34.1295	none
Serinc5	1433571_at	95.5777	0.00032837	0.009446	49.2151	33.7151	none
Braf	1435434_at	95.3385	0.00032979	0.00349174	49.2659	33.7659	none
Pdha1	1418560_at	-95.0116	0.000331746	0.000752409	33.8061	49.3061	none
1700025G04Rik	1455732_at	-94.8973	0.000332434	0.0082711	34.445	49.945	none
Baz1a	1433599_at	94.8114	0.000332953	0.00056	48.6232	33.1232	none
Pgap2	1424614_at	94.7556	0.000333291	0.00377482	49.7003	34.2003	none
G6pd2,G6pdx	1422327_s_at	94.4827	0.00033495	0.000420985	48.7535	33.2535	MX
Tspan6	1448501_at	94.3866	0.000335538	0.00521733	48.7245	33.2245	none
Abhd13	1428275_at	94.2778	0.000336205	0.00287859	49.1816	33.6816	none
Fam107b	1416892_s_at	94.0543	0.000337582	0.00845558	49.3534	33.8534	none
Tagln3	1450683_at	93.9662	0.000338127	1.41089e-06	48.7665	33.2665	none
B230312A22Rik	1434059_at	93.9053	0.000338504	0.00681334	49.7281	34.2281	none
Tmem180	1428139_at	93.7716	0.000339336	0.01	49.663	34.163	none
5430407P10Rik	1425000_s_at	93.7143	0.000339693	0.00112843	49.0331	33.5331	none
Krtap12-1	1450535_at	93.5431	0.000340764	0.00779436	49.3869	33.8869	none
Bag2	1423948_at	93.3544	0.000341951	0.00027	48.5319	33.0319	none
Fermt2	1434180_at	-93.319	0.000342174	0.00476677	33.8208	49.3208	none
Krtap5-1	1450539_at	93.2818	0.00034241	0.00494603	49.5616	34.0616	none
Efhd1	1448507_at	93.2198	0.000342802	0.00228406	49.9158	34.4158	none
Abhd13	1436516_at	93.1148	0.000343467	0.00282199	49.0813	33.5813	none
Mylpf	1448371_at	-93.0612	0.000343808	0.00919813	33.4681	48.9681	none
Gphn	1426462_at	-92.4515	0.000347722	0.00424369	34.1567	49.6567	none
G6pdx	1448354_at	92.3828	0.000348167	0.00430766	48.7501	33.2501	MX
Sepw1	1460561_x_at	-92.1463	0.000349707	0.00718137	33.1427	48.6427	none
Plk3	1434496_at	92.1383	0.000349759	0.0073002	49.5318	34.0318	none
Baiap2l1	1424951_at	91.8366	0.00035174	0.00388849	49.3597	33.8597	none
Ctps	1416563_at	91.8046	0.000351951	0.00073498	48.1281	32.6281	none
Slc3a2	1425364_a_at	91.5644	0.000353543	0.00736569	49.1228	33.6228	MC
Vezf1	1429085_at	-91.409	0.000354578	0.00369237	34.223	49.723	none
Wdr26	1451188_at	91.4086	0.000354581	0.00423313	49.5755	34.0755	none
Dlx3	1422037_at	91.4063	0.000354596	0.00671747	48.4046	32.9046	MX
Akirin1	1416912_at	91.3308	0.000355101	0.00297381	49.5334	34.0334	none
Chrac1	1422505_at	-91.3285	0.000355117	0.00984016	33.6989	49.1989	none
Cars	1452394_at	91.107	0.000356604	0.00451616	48.6775	33.1775	none
Wnt11	1450772_at	91.0736	0.00035683	0.000539709	48.5488	33.0488	none
Ccdc6	1428311_at	-91.0288	0.000357132	0.00412889	33.0933	48.5933	none
Ap1s2	1447903_x_at	-91.0243	0.000357162	0.00632527	33.2669	48.7669	none
A030005K14Rik	1422292_at	90.6186	0.00035992	0.00637297	49.1782	33.6782	none
Padi4	1422760_at	90.5241	0.000360567	0.00183294	49.5312	34.0312	none
Braf	1425693_at	90.4705	0.000360935	0.00451419	49.0249	33.5249	none
Tmem54	1417895_a_at	90.4104	0.000361348	0.00310096	49.1663	33.6663	none
Braf	1447941_x_at	90.1127	0.000363407	0.00819369	48.8755	33.3755	none
Muc15	1426941_at	90.0636	0.000363748	0.00405587	49.8111	34.3111	MX
Celf2	1450069_a_at	-90.061	0.000363766	0.00148405	33.0819	48.5819	MC
Braf	1458641_at	90.0224	0.000364035	0.000319167	49.0493	33.5493	none
Fam83h	1452273_at	89.8605	0.000365164	0.00187598	49.0381	33.5381	none
Opa1	1434890_at	-89.7452	0.000365972	0.00633971	33.8288	49.3288	none
Rtkn2	1418108_at	89.1704	0.000370044	0.0044886	48.9075	33.4075	none
Pawr	1426910_at	89.137	0.000370283	0.00185214	49.291	33.791	none
Mapre2	1426245_s_at	-88.811	0.000372626	0.000505256	33.1462	48.6462	none
Cobll1	1454795_at	88.804	0.000372677	0.00130251	49.3118	33.8118	none
E130311K13Rik	1439531_at	-88.7589	0.000373003	0.00155169	33.8043	49.3043	none
Mpnd	1451357_at	-88.6804	0.000373572	0.00220853	33.7778	49.2778	none
Herc4	1427032_at	88.5467	0.000374543	0.00705291	49.6073	34.1073	none
Wdr53	1428839_at	88.5139	0.000374783	0.0017023	48.339	32.839	none
Lysmd2	1428626_at	-88.2153	0.000376969	4.14508e-05	33.4676	48.9676	none
2810405K02Rik	1423266_at	-87.9719	0.000378768	0.00859901	33.4449	48.9449	none
Rgmb	1428429_at	-87.9512	0.000378921	0.00257	33.0209	48.5209	none
Kctd5	1423937_at	87.907	0.000379249	0.01	49.1633	33.6633	none
Pvrl4	1428701_at	87.8431	0.000379724	0.0049609	49.3744	33.8744	MX
Gdi2	1435898_x_at	-87.818	0.000379911	0.00029	33.5639	49.0639	none
Crot	1450966_at	87.7084	0.000380729	0.00195967	48.8657	33.3657	none
Naa30	1431026_at	87.6168	0.000381415	0.00256507	48.8444	33.3444	none
Eml4	1429612_at	87.519	0.000382149	0.00218587	48.2797	32.7797	none
Sybu	1438667_at	87.3333	0.000383549	4.47115e-05	48.9208	33.4208	none
Zfp750	1437469_at	87.1502	0.000384938	0.00331288	49.2684	33.7684	none
Spire1	1455409_at	87.1399	0.000385015	0.00203844	48.5052	33.0052	none
Nek9	1424094_at	-87.0403	0.000385775	0.000330341	33.1579	48.6579	none
Pkp3	1418831_at	87.0022	0.000386066	0.01	49.4815	33.9815	none
Slain1	1424822_at	86.99	0.000386158	0.00193833	49.5589	34.0589	none
Gbe1	1420654_a_at	-86.9667	0.000386337	1.6142e-05	33.4481	48.9481	none
Trim47	1426784_at	-86.8661	0.000387108	0.00382109	33.1553	48.6553	none
Ptprk	1423277_at	86.6667	0.000388643	0.00202453	48.7	33.2	none
Pxmp4	1455438_at	-86.5422	0.000389606	0.000658359	33.7341	49.2341	none
Ass1	1416239_at	86.2434	0.000391933	0.00105113	48.7264	33.2264	MX
Srcap	1437909_at	86.2013	0.000392262	0.00503415	49.5356	34.0356	none
Tjp2	1450985_a_at	86.1858	0.000392384	0.000391403	49.2693	33.7693	MC
Prdx2	1418506_a_at	86.1622	0.000392569	0.00227037	48.4763	32.9763	none
Eral1	1460548_a_at	-86.0477	0.000393469	0.00932108	34.1458	49.6458	none
D2hgdh	1437840_s_at	86.0241	0.000393654	0.00318248	49.5525	34.0525	none
Galnt6	1427424_at	86.0026	0.000393824	0.00334219	49.3248	33.8248	none
Fam55c	1436941_at	85.8046	0.00039539	0.0006	49.0142	33.5142	none
Capza2	1423057_at	-85.6865	0.000396329	0.00637331	33.7478	49.2478	none
Sod1	1451124_at	-85.6624	0.000396521	0.00101273	33.3553	48.8553	none
Ptgr2	1433503_at	-85.6501	0.000396619	0.00069	33.5873	49.0873	none
Kcnh1	1435994_at	85.615	0.000396899	0.0012787	48.683	33.183	none
Ppme1	1423810_at	85.5898	0.0003971	9.95516e-05	48.7525	33.2525	none
Acta1	1427735_a_at	-85.5661	0.00039729	0.00285816	33.1688	48.6688	none
Gtf2b	1451135_at	85.5125	0.000397719	0.00588348	48.9741	33.4741	none
Cox4i1	1448322_a_at	-85.4058	0.000398575	0.00338038	34.3234	49.8234	none
Pnpla1	1457448_at	85.3333	0.000399158	0.00164351	49.4269	33.9269	none
Tlcd1	1430084_at	85.2501	0.000399829	0.00853955	48.8292	33.3292	none
Cnih	1423727_at	-84.9561	0.000402214	0.00491599	34.2892	49.7892	none
Arhgap39	1447521_x_at	84.9415	0.000402333	0.000149878	49.3416	33.8416	none
Glud1	1448253_at	-84.7577	0.000403836	0.00031	33.0613	48.5613	none
Sfn	1448612_at	84.5921	0.000405199	0.00512673	48.8397	33.3397	none
Brwd3	1440881_at	84.4437	0.000406426	0.000262312	48.7424	33.2424	none
Gphn	1430038_at	-84.344	0.000407253	0.00641931	34.0964	49.5964	none
Hspa14	1439826_at	84.3029	0.000407595	0.000593352	48.6158	33.1158	none
Braf	1447940_a_at	84.2636	0.000407923	0.00358748	48.9062	33.4062	none
Ptpn12	1422045_a_at	84.2416	0.000408106	0.00218135	49.2038	33.7038	none
Stat5a	1421469_a_at	-84.1713	0.000408693	0.01	33.3727	48.8727	DP
Sspn	1417644_at	-84.014	0.000410012	0.00470723	33.1762	48.6762	none
Tmem5	1424042_at	-83.9822	0.000410279	0.00217506	33.4051	48.9051	none
Tnnt3	1450118_a_at	-83.8681	0.00041124	0.00682348	33.2538	48.7538	none
Map3k5	1421340_at	83.865	0.000411267	0.00102784	48.5001	33.0001	none
Arhgdib	1426454_at	-83.7308	0.000412402	0.00261138	33.5882	49.0882	none
Cnn3	1436836_x_at	83.6871	0.000412773	0.000387942	48.8631	33.3631	none
Tubb3	1415978_at	83.6169	0.00041337	0.000854131	48.5079	33.0079	MC
Btbd19	1429792_at	83.3128	0.000415971	0.00194257	48.5696	33.0696	none
Ascc2	1418348_a_at	83.2364	0.000416629	0.00449624	48.7824	33.2824	none
Fto	1448223_at	-83.181	0.000417107	0.0024253	33.6199	49.1199	none
Crb3	1424809_at	83.1541	0.000417339	0.0023286	49.4769	33.9769	none
Rps6kb2	1422268_a_at	83.1073	0.000417744	0.000909755	48.5516	33.0516	none
Tmem229b	1454632_at	83.052	0.000418223	0.000882865	49.63	34.13	none
Smad7	1443771_x_at	83.0342	0.000418377	0.0035908	49.2331	33.7331	none
4930471M23Rik	1426220_at	82.9749	0.000418893	0.00150337	49.8365	34.3365	none
Zdhhc5	1426310_at	82.9346	0.000419242	0.00596868	49.4451	33.9451	none
Mtss1	1451496_at	82.8744	0.000419767	0.00132047	49.0958	33.5958	none
Atg4b	1424102_at	82.8684	0.000419819	0.006405	48.2775	32.7775	none
Zkscan17	1434088_at	-82.8476	0.000420001	0.0032792	33.6177	49.1177	none
Idh3g	1416788_a_at	-82.6424	0.000421798	0.00146753	33.4829	48.9829	none
Bmp2k	1437419_at	82.6319	0.00042189	0.00236229	49.1294	33.6294	none
Fem1c	1438075_at	82.5832	0.000422319	0.00978961	49.2442	33.7442	none
Rhog	1422572_at	82.5362	0.000422733	0.00694302	50.0538	34.5538	none
Riok3	1415747_s_at	-82.4483	0.00042351	0.00694617	33.4438	48.9438	none
Mbnl1	1416904_at	-82.3468	0.000424408	0.000851779	33.2733	48.7733	none
Eif2b3	1434524_at	82.316	0.000424682	0.00346228	48.1547	32.6547	none
LOC640502,Uap1	1437490_x_at	-82.0132	0.000427385	0.00769742	33.8239	49.3239	none
Eps15	1419251_at	81.9754	0.000427725	0.01	49.8653	34.3653	none
Fam83h	1426996_at	81.9065	0.000428344	0.00203115	49.2656	33.7656	none
Spata13	1454656_at	81.9023	0.000428382	0.00118945	49.664	34.164	none
D230025D16Rik	1452096_s_at	81.8929	0.000428467	0.00487783	49.7963	34.2963	none
Mef2c	1424852_at	-81.7923	0.000429375	0.00782957	33.1159	48.6159	none
Mtap7	1429894_a_at	81.2142	0.000434651	0.01	49.3427	33.8427	none
Mpp7	1455179_at	81.1965	0.000434814	0.00443177	48.6383	33.1383	none
Esd	1417825_at	-81.1691	0.000435067	0.00239758	34.1458	49.6458	none
Pdp1	1438201_at	-81.1395	0.00043534	0.00544112	33.1552	48.6552	none
1810020D17Rik	1451381_at	-81.0023	0.000436611	0.00187475	33.3115	48.8115	none
Aktip	1423364_a_at	80.8919	0.000437637	0.000641435	50.0911	34.5911	none
Esrp2	1433683_at	80.8648	0.00043789	0.00160559	49.3457	33.8457	none
Nmt2	1454919_at	-80.5802	0.000440556	0.00228827	33.6462	49.1462	none
Nfic	1429148_at	-80.4293	0.00044198	0.00413878	33.2613	48.7613	none
Meis2	1417129_a_at	-80.3958	0.000442297	0.00488672	32.9367	48.4367	none
Gcat	1417823_at	80.2144	0.000444021	0.00169999	48.059	32.559	MX
Phf20	1426961_at	-80.1148	0.000444971	0.00298563	33.3674	48.8674	none
Nrarp	1417986_at	80.0976	0.000445136	9.90956e-05	49.0172	33.5172	none
Tnni2	1416889_at	-79.8751	0.000447274	0.00721515	33.077	48.577	none
Nnt	1416105_at	-79.7454	0.000448527	0.00406193	33.3822	48.8822	none
Mef2c	1451507_at	-79.7326	0.00044865	0.00314854	33.0379	48.5379	none
Stx17	1427925_at	79.6985	0.000448981	0.00181065	48.5136	33.0136	none
Pex26	1451393_at	79.6771	0.000449189	0.00115926	48.6502	33.1502	none
Kif13a	1455746_at	-79.6229	0.000449716	0.00441295	33.5746	49.0746	none
Rbp1	1448754_at	79.6121	0.00044982	0.00642948	49.3767	33.8767	none
Galnt6	1434399_at	79.6106	0.000449834	0.00287713	49.4207	33.9207	none
Man2a2	1435203_at	-79.5929	0.000450007	0.00717339	33.5001	49.0001	none
Kcne1	1441035_at	79.5491	0.000450434	0.0001588	49.5018	34.0018	none
Usp6nl	1455580_at	79.5273	0.000450647	0.00278111	48.5608	33.0608	none
Edem1	1424065_at	79.499	0.000450923	0.00508563	49.5215	34.0215	none
Bpgm	1415864_at	79.4953	0.000450959	0.00382991	49.1711	33.6711	none
Mark1	1425511_at	79.4871	0.000451039	0.00114193	49.0064	33.5064	none
Msrb2	1424433_at	-79.4625	0.00045128	0.00658258	33.2091	48.7091	none
Slain1	1424823_s_at	79.439	0.00045151	0.00292686	49.466	33.966	none
Otub2	1417576_a_at	79.4176	0.000451718	0.000212665	49.4361	33.9361	none
Ankrd22	1453239_a_at	79.3372	0.000452508	0.000964905	49.7486	34.2486	none
Ankrd40	1435322_at	-79.2561	0.000453305	0.00563893	33.5151	49.0151	none
Ttn	1427445_a_at	-79.2023	0.000453835	0.0071106	32.9092	48.4092	none
Idh3g	1416789_at	-79.1727	0.000454127	0.00518189	33.6961	49.1961	none
Glt25d1	1433495_at	-79.0758	0.000455086	0.00035	33.2293	48.7293	none
Rai14	1417400_at	78.8826	0.000457007	0.00559684	49.8775	34.3775	none
Slc6a19	1428595_at	78.8309	0.000457523	0.00269274	50.0802	34.5802	none
Eno3	1417951_at	-78.7112	0.000458721	0.00788672	33.1756	48.6756	none
Myo10	1422544_at	78.6696	0.00045914	0.0042984	49.8552	34.3552	none
Zfand6	1422031_a_at	78.6609	0.000459227	0.00279127	50.4875	34.9875	none
Htatsf1	1454760_at	-78.6239	0.000459599	0.00578902	34.763	50.263	none
1700055N04Rik	1430513_at	78.6153	0.000459685	0.000732563	49.7014	34.2014	none
Rasa3	1415850_at	-78.4972	0.000460877	0.00034	32.8272	48.3272	none
Pqlc2	1425632_a_at	78.4402	0.000461454	0.0069874	48.9996	33.4996	none
Erc2	1434582_at	78.4386	0.000461469	0.00203834	49.4659	33.9659	none
Ell2	1450744_at	78.4162	0.000461697	0.000242031	49.5709	34.0709	none
Ifi27l1	1454757_s_at	-78.3729	0.000462136	0.00692973	33.5226	49.0226	none
Accs	1429421_at	78.304	0.000462837	0.00179149	50.0228	34.5228	none
Relb	1417856_at	-78.2381	0.000463508	0.00589606	33.2549	48.7549	none
Tmed10	1424707_at	-78.1866	0.000464034	0.00070277	33.2451	48.7451	none
Fbxo9	1417480_at	-78.0483	0.000465451	0.00673549	33.1704	48.6704	none
Brp44l,LOC100503245	1453651_a_at	-78.046	0.000465474	0.00245019	33.851	49.351	none
Bpgm	1448119_at	77.9841	0.00046611	0.00548309	49.113	33.613	none
Rnf41	1423842_a_at	77.9413	0.000466552	0.00578911	48.5628	33.0628	none
Mybl2	1417656_at	77.8819	0.000467164	0.00530813	48.3904	32.8904	none
1110008P14Rik	1459890_s_at	77.7714	0.000468308	0.00405428	49.6805	34.1805	none
Jak2	1421066_at	-77.738	0.000468654	0.00513766	33.2557	48.7557	none
Hoxc5	1439885_at	-77.7245	0.000468794	0.000721415	33.8017	49.3017	none
Eif3d	1416100_at	77.6016	0.000470073	0.00313096	48.0585	32.5585	none
Gng4	1417943_at	77.5623	0.000470484	0.00292287	50.1873	34.6873	none
Tmem229b	1457254_x_at	77.5225	0.000470899	0.00147258	49.6082	34.1082	none
Hras1	1422407_s_at	77.5097	0.000471033	0.00732312	48.9689	33.4689	none
2010109K11Rik	1429100_at	77.508	0.000471051	0.00247139	49.8497	34.3497	none
Cast	1426098_a_at	77.5075	0.000471056	0.01	49.8517	34.3517	none
Plxnd1	1451475_at	-77.3467	0.000472743	0.0047258	33.0986	48.5986	none
2310034G01Rik	1440229_at	77.3243	0.00047298	0.00205274	49.2159	33.7159	none
Ccrn4l	1425837_a_at	77.2804	0.000473442	0.00264694	49.3383	33.8383	none
Ptpn12	1450479_x_at	77.2682	0.000473571	0.00733498	49.4405	33.9405	none
Ap1m2	1460190_at	77.2368	0.000473902	0.00190114	48.3902	32.8902	none
Fhod1	1435557_at	-77.2152	0.000474131	0.00777047	33.0282	48.5282	none
Slc16a2	1418445_at	-77.1774	0.000474531	0.00357774	34.1672	49.6672	DP
Reps1	1416216_at	76.9483	0.000476965	0.00203592	49.6568	34.1568	none
5033414D02Rik	1460361_at	-76.7981	0.000478573	0.00341299	33.7815	49.2815	MC
St8sia6	1456147_at	76.6939	0.000479693	0.00142321	48.22	32.72	none
Pla2g2e	1420674_at	76.6594	0.000480065	0.000746818	49.8	34.3	none
Them4	1427055_at	76.4919	0.000481876	0.00426861	48.679	33.179	MX
Hook1	1438018_at	76.3157	0.000483794	0.00313119	49.1535	33.6535	none
Tmem40	1441917_s_at	76.2599	0.000484403	0.00411202	49.7832	34.2832	none
Ergic1	1438793_x_at	-76.1793	0.000485286	0.00327022	33.4371	48.9371	none
Wapal	1434835_at	76.1529	0.000485575	0.00308772	48.6839	33.1839	none
Gprc5a	1437486_at	76.1423	0.000485692	0.00318494	49.2218	33.7218	none
Eif1b	1428272_at	-76.0983	0.000486175	0.000673589	34.151	49.651	none
Rab3ip	1436103_at	75.9782	0.000487499	0.00326046	48.5357	33.0357	none
Lpar6	1428615_at	75.966	0.000487634	0.00193902	48.2713	32.7713	none
Golga7b	1453297_at	75.8628	0.000488777	0.00629463	49.0264	33.5264	none
Dynll1	1448682_at	75.6287	0.000491385	0.00778968	48.6978	33.1978	none
Tmem180	1438561_x_at	75.4223	0.000493703	0.00876204	48.8161	33.3161	none
Bche	1436098_at	-75.3246	0.000494805	0.00133169	33.9833	49.4833	none
Mocs2	1424309_a_at	-75.2916	0.000495179	0.00477058	33.7801	49.2801	none
Car5b	1447928_at	-75.1412	0.000496887	0.00722973	33.7651	49.2651	none
Cd99l2	1423966_at	75.1189	0.000497141	0.00678662	48.8068	33.3068	none
Fem1b	1418324_at	75.0053	0.000498437	0.00798328	48.0445	32.5445	none
A530047J11Rik	1440884_s_at	-74.9899	0.000498614	0.00752491	33.112	48.612	none
Rbbp6	1425114_at	74.8688	0.000500004	0.000322548	49.7915	34.2915	none
Agtpbp1	1418332_a_at	-74.8663	0.000500033	0.0083886	33.2828	48.7828	none
Dsc2	1426911_at	74.6938	0.000502022	0.00996259	49.6704	34.1704	none
Fzd3	1449730_s_at	74.6211	0.000502864	0.00187285	49.4927	33.9927	none
Lipo1	1433914_at	-74.5213	0.000504025	0.00558087	33.1612	48.6612	none
Slc30a1	1422786_at	74.4927	0.000504358	0.00194255	48.4184	32.9184	MX
2700089E24Rik	1453208_at	-74.4236	0.000505165	0.00126074	32.8445	48.3445	none
1700025G04Rik	1436431_at	-74.3786	0.00050569	0.00426822	34.7258	50.2258	none
Sema3c	1429348_at	-74.1381	0.000508519	0.00162165	33.0693	48.5693	none
Yap1	1416487_a_at	74.1322	0.000508588	0.00375816	48.5429	33.0429	none
Gapdh	AFFX-GapdhMur/M32599_3_at	-73.9826	0.00051036	0.00372938	32.954	48.454	none
St8sia6	1438566_at	73.9257	0.000511036	0.00031315	48.4346	32.9346	none
Tjp1	1417749_a_at	73.8973	0.000511375	0.00300608	49.3602	33.8602	none
Sdpr	1416778_at	-73.8087	0.000512432	0.00538806	33.7832	49.2832	none
Ap2a2	1435869_s_at	-73.7455	0.000513188	0.00147396	32.9943	48.4943	none
Sppl3	1423658_at	73.6682	0.000514115	0.00695	48.7517	33.2517	none
Fbxl4	1456038_at	-73.6612	0.0005142	0.000240882	33.0613	48.5613	none
1110012J17Rik	1429053_at	73.5501	0.000515538	0.00205611	48.1509	32.6509	none
Dach1	1433743_at	73.5212	0.000515887	0.00182	49.5006	34.0006	none
Bfar	1426489_s_at	-73.4806	0.000516377	0.00745055	33.1469	48.6469	none
nan	1447174_at	73.4678	0.000516533	0.00442148	49.7347	34.2347	none
Ahsp	1449077_at	73.4448	0.000516811	0.01	49.8803	34.3803	none
Ddhd2	1435376_at	-73.4438	0.000516824	0.00429541	33.1798	48.6798	none
Mbp	1456228_x_at	-73.431	0.000516978	0.00133194	33.2342	48.7342	none
Sertad1	1417406_at	73.4187	0.000517128	0.00541357	50.2025	34.7025	none
Acsl1	1450643_s_at	-73.353	0.000517925	0.0004	34.1061	49.6061	none
Mtmr3	1427117_at	73.2796	0.000518819	0.00953547	49.0215	33.5215	none
Nfu1	1418228_at	-73.2381	0.000519325	0.01	33.8117	49.3117	none
Acsl1	1423883_at	-73.1933	0.000519872	0.00174627	34.2949	49.7949	MC
Ggt1	1448485_at	73.1511	0.000520388	0.0023988	47.9077	32.4077	none
3000002C10Rik,Gapdh,Gm10290,Gm10291,Gm10293,Gm12070,Gm16374,Gm2451,Gm2606,Gm3200,Gm4609,Gm5523,LOC100048117,LOC100504897	1418625_s_at	-73.1156	0.000520824	0.000677987	32.9082	48.4082	none
Tmem160	1460424_at	-73.0518	0.000521607	0.00641364	33.2706	48.7706	none
Chchd7	1454640_at	72.9634	0.000522696	0.00181385	48.2423	32.7423	MX
Chrna4	1421203_at	72.9593	0.000522746	0.00705324	49.6847	34.1847	none
Sin3b	1424355_a_at	72.9591	0.000522748	0.00649386	49.0465	33.5465	none
Syne1	1455493_at	-72.9344	0.000523054	0.00835175	32.8579	48.3579	none
Prlr	1441102_at	-72.8529	0.000524061	0.01	33.4218	48.9218	none
Aga	1434665_at	-72.8199	0.00052447	0.00290868	33.0616	48.5616	none
Farp2	1435985_at	72.7574	0.000525247	0.00159	47.8139	32.3139	none
Rab27b	1417214_at	72.7104	0.000525831	0.000193738	49.8502	34.3502	none
Kalrn	1436066_at	72.702	0.000525936	0.000867165	48.8077	33.3077	none
Fhl1	1417872_at	-72.6421	0.000526683	0.01	33.1457	48.6457	none
Ppp1r12b	1434786_at	-72.6002	0.000527206	0.00225123	33.0036	48.5036	none
Yif1b	1428445_at	72.5609	0.000527698	0.000988693	48.1314	32.6314	none
Slc34a2	1416854_at	72.4531	0.000529051	0.00462346	49.1295	33.6295	none
Rtn4	1452649_at	-72.4153	0.000529526	0.00345253	33.5439	49.0439	none
Pgap2	1424615_at	72.3463	0.000530396	0.00198148	50.0275	34.5275	none
2310003C23Rik	1428824_at	72.2993	0.000530989	0.00189588	48.4451	32.9451	none
Emp3	1417104_at	-72.2949	0.000531045	0.000906753	33.7694	49.2694	none
Rod1	1424083_at	72.1858	0.000532428	0.00432488	48.3505	32.8505	none
Ccng1	1420827_a_at	-72.1187	0.000533281	0.00616642	33.3654	48.8654	none
Gpr56	1421118_a_at	72.0826	0.00053374	0.00943084	48.5577	33.0577	ORS
Fzd3	1450135_at	72.0596	0.000534034	0.00437162	49.4247	33.9247	none
Ephb3	1451550_at	71.9163	0.000535868	0.00206547	49.1048	33.6048	none
Kcne1	1420672_at	71.8841	0.00053628	0.00465309	49.7842	34.2842	none
Chrna1	1418852_at	-71.8042	0.000537308	0.00352738	33.2714	48.7714	none
nan	1428411_at	-71.8007	0.000537354	0.00293532	33.3114	48.8114	none
Plin2	1448318_at	-71.7542	0.000537953	0.00258859	33.1656	48.6656	none
St8sia6	1456440_s_at	71.7526	0.000537974	0.00735025	48.3244	32.8244	none
Stxbp5l	1447922_at	71.7134	0.000538481	0.00146	48.3298	32.8298	none
Pgam5	1428080_at	71.6886	0.000538801	0.000553597	48.3319	32.8319	none
Abcc9	1435752_s_at	-71.6868	0.000538825	0.00223249	32.9649	48.4649	none
Agap1	1435432_at	71.6561	0.000539222	0.00258476	49.3953	33.8953	none
A930035D04Rik	1436942_at	71.5257	0.000540917	0.00051	48.899	33.399	none
E130304F04Rik,LOC100040601	1434297_at	71.4377	0.000542063	0.00517571	48.5867	33.0867	none
Ptpn12	1450478_a_at	71.4208	0.000542284	0.00651424	49.668	34.168	none
Esyt1	1451099_at	-71.3245	0.000543545	0.00081182	32.8874	48.3874	none
Rffl	1434432_at	71.3157	0.000543661	0.00035	49.3547	33.8547	none
Rnf25	1448674_at	71.2528	0.000544487	0.00166234	48.7131	33.2131	none
6330416G13Rik	1426316_at	71.2231	0.000544879	4.34446e-05	48.9398	33.4398	MC
Myh8	1426650_at	-71.2084	0.000545072	2.66166e-05	33.4508	48.9508	ORS
Epb4.1l3	1419062_at	-71.2042	0.000545128	0.000527022	34.163	49.663	none
S100a1	1419814_s_at	71.1651	0.000545644	0.00125235	50.2388	34.7388	MC
Fxr1	1417598_a_at	-71.1304	0.000546102	0.0030794	33.1773	48.6773	none
Tpd52l1	1418412_at	71.0897	0.000546641	0.00734602	49.1169	33.6169	MC
Mecp2	1438930_s_at	-71.0685	0.000546922	0.01	33.1891	48.6891	none
Amot	1454890_at	-71.0477	0.000547197	0.00565949	33.2114	48.7114	DP
Pcf11	1428724_at	70.8559	0.00054975	0.0033676	49.9793	34.4793	none
Sft2d2	1425026_at	70.7221	0.000551541	0.00182602	49.2161	33.7161	none
Dph1,Ovca2	1418335_a_at	70.7219	0.000551544	0.000402431	48.1645	32.6645	none
Eri3	1425265_a_at	-70.7196	0.000551575	0.00613108	33.9619	49.4619	none
Limch1	1435106_at	-70.6053	0.000553114	0.00710592	32.9704	48.4704	none
Fxyd1	1421374_a_at	-70.5649	0.000553658	0.00065984	32.8586	48.3586	none
Pdp1	1434228_at	-70.5564	0.000553773	0.00167872	33.0918	48.5918	none
Ulk2	1417846_at	-70.5552	0.00055379	0.00493618	32.9174	48.4174	none
Galnt7	1452232_at	-70.5363	0.000554046	0.00507212	32.8748	48.3748	none
Tmed4	1448422_at	-70.4692	0.000554953	0.00072011	33.3216	48.8216	none
Foxq1	1422735_at	70.4444	0.00055529	0.00204716	49.0935	33.5935	MX
Atp5s	1417970_at	-70.3901	0.000556027	0.0074804	34.0362	49.5362	none
Slc31a1	1455285_at	70.3863	0.00055608	0.0072629	48.7463	33.2463	none
Mtfr1	1424946_a_at	70.3755	0.000556226	0.00255648	48.9352	33.4352	none
Cldn3	1426332_a_at	70.3244	0.000556922	0.00829555	50.4526	34.9526	none
Gm8801,Ppp1r10	1426726_at	70.3007	0.000557246	0.00115081	49.3305	33.8305	none
Parp3	1426210_x_at	-70.2935	0.000557343	0.00387971	33.1197	48.6197	none
Lynx1	1417283_at	-70.289	0.000557405	0.00335952	32.6889	48.1889	none
Tcta	1420123_at	-70.2628	0.000557763	0.01	33.1525	48.6525	none
Rap1b	1455349_at	-70.147	0.000559349	0.00509769	33.5012	49.0012	none
Ralgps2	1417230_at	70.1425	0.000559412	0.00457703	48.2664	32.7664	none
Ctnna1	1437807_x_at	70.0965	0.000560043	0.00303705	48.8996	33.3996	none
Dach1	1420695_at	70.0818	0.000560245	9.02353e-06	49.5381	34.0381	none
Serpina11	1435887_at	69.9503	0.000562061	0.00541659	49.0329	33.5329	none
Pafah1b1	1460199_a_at	69.7434	0.000564934	2.7698e-05	48.6969	33.1969	none
Slc7a11	1443536_at	69.6711	0.000565943	4.76225e-05	48.7915	33.2915	none
Vangl2	1419218_at	69.6418	0.000566355	0.00195314	48.6399	33.1399	none
Plod3	1415901_at	-69.6186	0.000566679	0.000739279	32.843	48.343	none
Cth	1426243_at	69.5812	0.000567203	0.00326076	48.1164	32.6164	none
Ap1s2	1452657_at	-69.5748	0.000567293	0.00439628	32.8482	48.3482	none
Ndufs4	1448959_at	-69.523	0.000568021	0.00636551	34.1174	49.6174	none
1110067D22Rik	1424318_at	69.4735	0.000568718	0.00350869	50.0762	34.5762	none
Tor1aip2	1435526_at	-69.4167	0.00056952	0.0028512	33.7214	49.2214	none
Btbd1	1455286_at	-69.3978	0.000569786	0.01	33.2974	48.7974	none
Fut8	1460319_at	-69.1889	0.000572752	0.000883274	32.8284	48.3284	none
Gcom1	1455180_at	69.1829	0.000572838	0.00830468	50.1358	34.6358	none
Prep	1422796_at	69.1061	0.000573934	0.00363173	47.9328	32.4328	none
Habp4	1418927_a_at	-69.0931	0.00057412	0.00536958	33.2493	48.7493	none
Atrnl1	1419922_s_at	-69.0366	0.000574929	0.01	32.8989	48.3989	none
Srl	1436867_at	-68.9494	0.000576181	0.00255096	33.2293	48.7293	none
Tcfap2a	1421995_at	68.9476	0.000576207	0.00208165	48.5593	33.0593	none
Nkd2	1419466_at	68.943	0.000576274	0.00847367	48.0469	32.5469	DP
Fmn1	1427671_a_at	68.8932	0.000576991	5.81678e-05	48.9771	33.4771	none
Lpcat4	1440207_at	68.8677	0.000577358	0.00379922	48.9864	33.4864	none
Fbp1	1448470_at	68.8667	0.000577373	0.00594665	48.163	32.663	MX
Htra2	1436269_s_at	-68.7216	0.000579474	0.01	33.5378	49.0378	none
Rnf41	1432003_a_at	68.7027	0.000579748	0.00429069	48.3463	32.8463	none
Vdac1	1436992_x_at	-68.6621	0.000580338	0.01	33.5828	49.0828	none
1110032A04Rik	1417803_at	68.6263	0.000580859	0.00711672	48.7545	33.2545	MX
Cuedc2	1431145_a_at	-68.5442	0.000582057	0.00181548	34.572	50.072	none
Pip5k1b	1421834_at	68.5408	0.000582108	0.00988684	49.3394	33.8394	none
Wipi1	1424917_a_at	68.5104	0.000582552	0.00359654	49.4381	33.9381	none
Pkig	1423945_a_at	-68.361	0.000584745	0.00594328	33.2631	48.7631	none
Fam54b	1420058_s_at	-68.2987	0.000585664	0.00178715	33.4324	48.9324	none
Ufd1l	1432367_a_at	68.2086	0.000586997	0.000700138	48.8752	33.3752	none
Ehd1	1448175_at	68.1896	0.000587279	0.0056494	49.1625	33.6625	none
St13	1436113_a_at	-68.1525	0.00058783	0.000222337	33.473	48.973	none
Rbms2	1433979_at	-68.1359	0.000588076	0.00133396	32.9805	48.4805	none
Car3	1449434_at	-68.1262	0.00058822	0.00987985	33.4379	48.9379	none
Slc25a4	1424562_a_at	-67.9833	0.000590351	0.00319009	33.1893	48.6893	none
Ppp2cb	1421823_a_at	67.9748	0.000590477	0.01	48.4433	32.9433	none
Rhoq	1427918_a_at	-67.8573	0.000592239	0.00299208	32.9379	48.4379	none
Dlg1	1415691_at	67.8009	0.000593088	0.000821971	49.5823	34.0823	none
Zfp618	1453247_at	67.7486	0.000593876	0.00392814	48.1328	32.6328	none
nan	1444768_at	67.7183	0.000594333	0.00124679	49.6914	34.1914	none
1110049F12Rik	1455974_at	67.7154	0.000594377	0.00978527	49.6235	34.1235	none
Atl3	1436389_at	-67.7011	0.000594593	0.00589855	34.0085	49.5085	none
Clu	1437458_x_at	67.6786	0.000594934	0.00142153	50.3339	34.8339	none
Zeb1	1418926_at	-67.6548	0.000595294	0.00089556	32.9843	48.4843	none
Pias3	1451115_at	-67.5979	0.000596156	0.00576156	32.9965	48.4965	none
Dock8	1449419_at	67.5799	0.00059643	0.0063695	49.47	33.97	none
Fam189b	1454893_at	-67.5594	0.000596743	0.00244321	33.1104	48.6104	none
Oplah	1424359_at	67.4868	0.000597848	0.00961011	49.2442	33.7442	ORS
Wnk1	1433676_at	-67.4625	0.000598219	0.00339508	32.8847	48.3847	none
Spint1	1416627_at	67.4152	0.000598942	0.00505579	48.5256	33.0256	MX
Als2cl	1433769_at	-67.3532	0.00059989	0.00856399	32.9363	48.4363	none
Anxa4	1421223_a_at	-67.3053	0.000600626	0.000706839	33.073	48.573	none
Ptrf	1424130_a_at	-67.2744	0.000601101	0.00586975	33.5645	49.0645	none
Fam108c	1423519_at	67.2585	0.000601345	0.000990854	48.8755	33.3755	none
Cav1	1449145_a_at	-67.2131	0.000602046	0.00126256	33.711	49.211	none
Paqr8	1435246_at	67.2051	0.000602169	0.0016724	50.1607	34.6607	none
Ttc7b	1433460_at	67.0488	0.000604587	0.00535671	48.7983	33.2983	none
Hnmt	1417702_a_at	-67.0255	0.000604949	0.01	33.2539	48.7539	none
Mrps24	1450865_s_at	-67.0118	0.000605162	0.01	34.3687	49.8687	none
Fam101a	1441881_x_at	67.0088	0.000605209	0.00796617	49.9469	34.4469	none
Srd5a1	1431101_a_at	67.0029	0.000605301	0.01	48.5298	33.0298	none
Clu	1437689_x_at	66.9908	0.000605489	0.00612872	50.2805	34.7805	none
Tox4	1416574_at	66.9649	0.000605893	0.00095	48.7519	33.2519	none
Cav2	1417327_at	-66.8832	0.000607167	0.00713219	33.306	48.806	none
Eif4e	1450908_at	66.847	0.000607733	0.00114075	48.7708	33.2708	none
Mrpl42	1418439_at	-66.8446	0.000607771	0.00399095	34.1343	49.6343	none
2700097O09Rik	1428810_at	66.8411	0.000607825	0.00423649	48.4949	32.9949	none
nan	1440952_at	66.8332	0.000607949	0.00226556	49.578	34.078	none
nan	1440400_at	66.7604	0.000609092	0.00491949	49.3683	33.8683	none
Eya4	1442542_at	-66.759	0.000609114	0.00284193	33.0361	48.5361	none
LOC100045066	1441428_at	66.744	0.000609348	0.00322625	50.1291	34.6291	none
4933433P14Rik	1431334_a_at	66.6427	0.000610945	0.00381099	49.7976	34.2976	none
Erlec1	1451449_at	-66.608	0.000611492	0.00119145	33.0876	48.5876	none
A730098P11Rik,Morf4l1	1455077_a_at	-66.5605	0.000612244	0.00272584	34.4969	49.9969	none
Mapre2	1426244_at	-66.4795	0.000613529	0.000156846	32.8215	48.3215	none
S100a16	1447676_x_at	66.4712	0.000613661	0.00312	48.3832	32.8832	none
Hspb2	1429888_a_at	-66.4196	0.000614481	0.00136042	32.746	48.246	none
Slc22a23	1453004_at	66.4158	0.000614542	0.000252273	50.3234	34.8234	none
Slc9a3r1	1450982_at	66.4106	0.000614625	0.00075	50.2111	34.7111	none
Zbtb20	1437598_at	-66.4007	0.000614783	0.01	33.0034	48.5034	none
Dock11	1429028_at	-66.3511	0.000615574	0.00379207	33.8391	49.3391	none
Clu	1454849_x_at	66.3029	0.000616345	0.00271941	50.4218	34.9218	none
Tle3	1449554_at	66.2734	0.000616818	0.00192697	48.233	32.733	none
Inadl	1418984_at	66.1621	0.000618604	0.00130816	50.1188	34.6188	none
Snap47	1423745_at	66.1163	0.000619342	0.00124451	47.937	32.437	none
Nfix	1423493_a_at	-66.056	0.000620317	0.00801638	33.3735	48.8735	none
Stat5b	1422103_a_at	-65.9978	0.000621258	0.00602844	32.7373	48.2373	none
Pard6b	1423174_a_at	65.9849	0.000621468	0.00197222	50.2421	34.7421	none
Gnai2	1435652_a_at	-65.9483	0.000622062	0.00764012	33.0587	48.5587	none
Pon3	1419298_at	-65.9337	0.000622299	0.00557867	32.9847	48.4847	none
S100a1	1417421_at	65.9189	0.00062254	0.00155112	50.4538	34.9538	MC
Wdr12	1448646_at	65.9178	0.000622557	0.00195813	47.7779	32.2779	none
Col7a1	1419613_at	-65.884	0.000623107	0.00488427	33.0274	48.5274	none
Slc25a4	1455069_x_at	-65.8772	0.000623218	0.00107006	33.2373	48.7373	none
Sfxn3	1417893_at	-65.8418	0.000623795	0.00250729	33.1916	48.6916	none
Sirt3	1417892_a_at	-65.8169	0.000624201	0.00804415	33.2778	48.7778	none
Hbs1l	1421029_a_at	65.7813	0.000624782	0.00398183	48.6167	33.1167	none
Tex261	1423384_s_at	-65.7302	0.000625619	0.00268224	32.9749	48.4749	none
Cnp	1437341_x_at	-65.7262	0.000625685	0.00065	32.8221	48.3221	none
Nppc	1422790_at	65.707	0.000626	0.0039	49.8442	34.3442	none
Clu	1418626_a_at	65.6755	0.000626517	0.0055867	50.4634	34.9634	none
Cmbl	1451322_at	-65.6702	0.000626604	0.00267883	33.3537	48.8537	none
Park7	1456194_a_at	-65.659	0.000626789	0.00228394	34.5139	50.0139	none
5430421B17	1434756_at	-65.6461	0.000627001	0.00403615	33.1796	48.6796	none
5430411K18Rik	1428419_at	65.6246	0.000627353	0.00899243	50.1926	34.6926	none
Arfgef2	1436192_at	65.6029	0.000627711	0.00660006	49.1755	33.6755	none
Tpi1	1452927_x_at	-65.5665	0.000628311	0.000984413	33.2256	48.7256	none
Arid3a	1419396_at	65.5556	0.00062849	0.000213888	49.0613	33.5613	none
Mpdz	1418664_at	-65.5284	0.00062894	0.01	34.1491	49.6491	none
Slc25a5	1438546_x_at	65.5233	0.000629024	0.00146213	47.9817	32.4817	none
Qk	1441964_at	-65.5007	0.000629399	0.00170552	33.2005	48.7005	none
Hopx	1428662_a_at	65.4091	0.000630916	0.00451414	48.4968	32.9968	MX
Tex261	1450965_at	-65.38	0.0006314	0.00273421	33.9415	49.4415	none
Cpne2	1424831_at	-65.3095	0.000632574	0.00505592	33.2364	48.7364	none
Slc31a1	1433750_at	65.2974	0.000632776	0.00659456	47.946	32.446	none
Ankrd13a	1460428_at	65.2671	0.000633281	0.000841352	50.127	34.627	none
Add3	1426574_a_at	-65.2011	0.000634385	0.00210712	33.6902	49.1902	none
Rabggta	1426046_a_at	65.1859	0.00063464	0.01	48.7711	33.2711	none
1500015A07Rik	1429162_at	65.1352	0.000635491	0.00296097	49.3479	33.8479	none
Fzd3	1421157_at	65.1326	0.000635534	0.00801903	49.35	33.85	none
Numb	1425368_a_at	65.1198	0.000635749	0.00495498	49.6683	34.1683	none
Aim1l	1437813_at	65.101	0.000636066	0.00458536	49.298	33.798	none
Ppp6r1	1436306_at	65.0874	0.000636294	0.00474224	48.9546	33.4546	none
Acpp	1453943_a_at	65.0837	0.000636357	0.00526215	49.7332	34.2332	none
Gpr56	1433485_x_at	65.0734	0.00063653	0.00572337	48.4567	32.9567	none
Dpysl2	1433770_at	-65.0609	0.000636741	0.00153981	33.0654	48.5654	none
Klc1	1428881_at	-65.0564	0.000636816	0.00543569	33.6011	49.1011	none
nan	1444998_at	-65.0329	0.000637213	0.00314038	33.3124	48.8124	none
Ivns1abp	1450084_s_at	-65.0191	0.000637446	0.00735829	34.3372	49.8372	none
Slc16a6	1417884_at	64.98	0.000638106	0.00124757	48.0281	32.5281	MX
Galnt1	1423236_at	-64.9776	0.000638146	0.000824574	33.0681	48.5681	none
Ippk	1438019_at	64.931	0.000638936	0.000232628	49.1543	33.6543	none
Cyld	1429618_at	-64.9172	0.00063917	0.01	33.1883	48.6883	none
Epb4.1	1424092_at	64.867	0.000640021	0.00313888	50.0538	34.5538	none
Sh3bp5l	1416223_at	64.8567	0.000640196	0.000409423	49.6517	34.1517	none
Lrrc16a	1451804_a_at	64.8498	0.000640314	0.00370431	49.0861	33.5861	none
Ano6	1455309_at	-64.8314	0.000640626	0.00493213	32.9655	48.4655	none
Tbx15	1422195_s_at	-64.7966	0.000641218	0.00113948	33.561	49.061	none
Lypd6	1454969_at	64.6672	0.000643429	0.00217662	49.4599	33.9599	none
Nid1	1416808_at	-64.6203	0.000644233	0.000195046	33.7742	49.2742	none
Cpne5	1442166_at	64.6068	0.000644465	0.00377571	50.0386	34.5386	none
Lynx1	1441952_x_at	-64.5918	0.000644724	1.65229e-05	32.9308	48.4308	none
2310007B03Rik	1453511_at	64.5512	0.000645422	0.000798362	49.5912	34.0912	none
Art3	1452474_a_at	-64.5418	0.000645583	0.00480188	33.2254	48.7254	none
Fth1	1448771_a_at	-64.4964	0.000646366	0.000548956	32.6471	48.1471	none
Cux1	1451435_at	64.3827	0.000648333	0.00770144	48.1884	32.6884	none
Sirt5	1428915_at	-64.3789	0.000648398	0.00671367	34.3997	49.8997	none
Prkce	1449956_at	64.3673	0.000648599	0.00502941	48.8907	33.3907	none
Ntn1	1454974_at	-64.34	0.000649073	0.01	33.8179	49.3179	none
Tnrc6a	1425036_a_at	-64.3305	0.000649239	0.00034257	33.007	48.507	none
2310061I04Rik	1434155_a_at	-64.3194	0.000649431	0.000372511	33.1278	48.6278	none
Ppm1m	1428351_at	-64.3104	0.000649588	3.59005e-05	33.5133	49.0133	none
Bmp7	1418910_at	64.2841	0.000650044	0.00500582	50.4716	34.9716	none
Lnpep	1433747_at	-64.2805	0.000650107	0.00369128	33.155	48.655	none
Ebf1	1448293_at	-64.2474	0.000650685	0.00814153	33.2078	48.7078	DP
Itgb1bp1	1422157_a_at	-64.2373	0.000650861	1.54845e-05	33.1137	48.6137	none
Ugp2	1426460_a_at	-64.2288	0.00065101	0.00378943	33.4136	48.9136	MC
Upk1b	1455464_x_at	64.1972	0.00065156	0.000611126	48.7928	33.2928	none
Pkm2	1417308_at	-64.1865	0.000651747	0.00796224	32.7729	48.2729	none
Rasgrp3	1438030_at	-64.1472	0.000652434	0.01	32.8996	48.3996	none
C330005M16Rik	1440887_at	63.9393	0.000656092	0.00159413	49.8151	34.3151	none
Eif3i	1416233_at	63.9332	0.000656199	0.00147308	48.0788	32.5788	none
Tpi1	1415918_a_at	-63.9229	0.000656382	0.00535176	33.017	48.517	none
Gja1	1438973_x_at	63.9102	0.000656607	0.00360711	48.4527	32.9527	none
Siah2	1448171_at	63.8446	0.000657767	0.000533372	49.3417	33.8417	none
Hsd17b4	1417369_at	-63.837	0.000657902	0.00257446	34.4819	49.9819	none
Fam168a	1434373_at	-63.8262	0.000658094	0.00033	33.5258	49.0258	none
Sox6	1434918_at	-63.8138	0.000658315	0.00355477	32.9424	48.4424	none
Aldh2	1448143_at	-63.7673	0.000659141	0.000251072	33.1695	48.6695	none
Tspan7	1448737_at	63.7465	0.000659511	0.0017549	48.6387	33.1387	MC
Foxq1	1438558_x_at	63.7203	0.000659979	0.00251033	49.0868	33.5868	none
Fchsd2	1434260_at	-63.7025	0.000660295	0.00648366	33.2364	48.7364	none
Gng2	1428156_at	-63.5169	0.000663622	0.000112744	32.9724	48.4724	none
Map3k5	1439830_at	63.4867	0.000664165	0.00151962	48.1631	32.6631	none
Stx6	1450844_at	63.4706	0.000664455	0.01	48.7855	33.2855	none
Pcdhga1,Pcdhga10,Pcdhga11,Pcdhga12,Pcdhga2,Pcdhga3,Pcdhga4,Pcdhga5,Pcdhga6,Pcdhga7,Pcdhga8,Pcdhga9,Pcdhgb1,Pcdhgb2,Pcdhgb4,Pcdhgb5,Pcdhgb6,Pcdhgb7,Pcdhgb8,Pcdhgc3,Pcdhgc4,Pcdhgc5	1423628_s_at	-63.4383	0.000665038	0.00310281	33.2618	48.7618	none
Tecpr1	1423989_at	-63.4365	0.000665071	0.00606959	33.3445	48.8445	MC
Tmem40	1451546_s_at	63.3807	0.000666078	0.00797341	50.1735	34.6735	none
Tmod4	1449969_at	-63.3202	0.000667174	0.01	32.9832	48.4832	none
Cyb5r3	1422186_s_at	-63.3006	0.00066753	0.00684715	33.7913	49.2913	none
Akr1b3	1437133_x_at	-63.2559	0.000668343	0.0010325	34.7334	50.2334	none
Mbp	1454651_x_at	-63.1096	0.000671012	0.00022	33.1408	48.6408	none
2610018G03Rik	1419033_at	63.0857	0.00067145	0.00996814	48.4586	32.9586	none
Fgf13	1418498_at	-63.0849	0.000671463	0.00423232	33.4205	48.9205	none
Dpp8	1428698_at	-62.9927	0.000673157	0.00376426	32.7826	48.2826	none
Usp16	1431951_a_at	62.9885	0.000673235	0.00580003	48.6383	33.1383	none
Nav2	1444080_at	62.8833	0.000675175	0.00686227	49.0894	33.5894	none
Stra6	1422723_at	62.856	0.000675679	0.00712735	48.7834	33.2834	MX
Epdr1	1450380_at	-62.8403	0.00067597	0.00222143	33.3701	48.8701	MC
C230091D08Rik	1438695_at	-62.8392	0.000675991	0.00256316	34.5027	50.0027	none
Myoz1	1460202_at	-62.8331	0.000676104	0.00768945	32.8368	48.3368	none
Dera	1424047_at	62.8261	0.000676232	0.00180442	48.0505	32.5505	none
Ccng1	1450017_at	-62.7928	0.000676851	0.00282039	32.9455	48.4455	none
Dcbld1	1418966_a_at	62.7721	0.000677236	0.00557316	48.082	32.582	none
Abcc9	1435751_at	-62.7556	0.000677542	0.00132754	33.0609	48.5609	none
2013-03-02	1459871_x_at	-62.6927	0.000678713	0.01	33.0101	48.5101	none
Pdxk	1427929_a_at	-62.6915	0.000678735	0.00488037	33.3599	48.8599	none
Nfix	1436364_x_at	-62.6726	0.000679087	0.00737166	33.787	49.287	none
Arih2	1449119_at	62.6219	0.000680034	0.00956293	49.5486	34.0486	none
Arap1	1428064_at	-62.6116	0.000680226	0.00153414	34.2562	49.7562	none
Slc39a8	1416832_at	62.5591	0.000681209	0.01	47.86	32.36	MX
Dnajb2	1448657_a_at	62.5551	0.000681285	0.000562239	49.3326	33.8326	none
Plekhf2	1423861_at	62.5178	0.000681985	0.00266252	49.5731	34.0731	none
Gpr137b,Gpr137b-ps	1439255_s_at	-62.5113	0.000682107	6.3881e-05	33.1401	48.6401	MC
Ikzf2	1437542_at	-62.5079	0.000682171	0.00972928	32.7305	48.2305	none
Gstm1	1416416_x_at	-62.5066	0.000682196	0.00183654	33.0625	48.5625	none
Arhgap39	1434445_at	62.4826	0.000682647	0.00188138	48.8385	33.3385	none
Gtpbp1	1450022_at	62.4597	0.000683077	0.00773735	48.1201	32.6201	none
Klhl25	1425192_at	62.4564	0.000683139	0.00674978	48.7937	33.2937	none
Pik3r3	1456482_at	62.4385	0.000683476	0.00162572	48.8642	33.3642	none
Cd36	1423166_at	-62.4219	0.00068379	0.00683403	33.5557	49.0557	none
Kif13a	1451890_at	-62.358	0.000684995	0.00099066	33.2862	48.7862	none
Ormdl2	1424235_at	62.3368	0.000685397	0.00332126	48.8918	33.3918	none
Bin1	1425532_a_at	-62.326	0.000685602	0.00443256	32.915	48.415	none
nan	1442257_at	62.3222	0.000685674	0.00753906	48.0945	32.5945	none
Il15	1418219_at	-62.2991	0.000686111	0.000960052	33.3652	48.8652	none
Cfl2	1418067_at	-62.2896	0.000686291	0.00189993	32.8857	48.3857	none
nan	1441971_at	62.2307	0.00068741	0.00201373	50.3825	34.8825	none
Prrx1	1425526_a_at	-62.2044	0.00068791	0.000933341	33.9121	49.4121	none
Acadsb	1455446_x_at	-62.1951	0.000688088	0.00795001	33.6982	49.1982	none
Rgmb	1433586_at	-62.1639	0.000688683	0.00237767	32.7619	48.2619	none
Ap2a2	1455482_at	-62.1492	0.000688962	0.00106171	32.9871	48.4871	none
Sun1	1426666_a_at	-62.1326	0.00068928	0.0041817	32.9699	48.4699	none
Fyco1	1427177_at	-62.1149	0.000689618	0.00345362	32.8224	48.3224	none
Neb	1435355_at	-62.0503	0.000690855	0.00606093	32.8442	48.3442	none
Cybrd1	1460604_at	62.0388	0.000691074	0.00249182	48.1258	32.6258	none
Map3k7	1425795_a_at	62.0334	0.000691179	0.00129062	48.1439	32.6439	none
Parp3	1451969_s_at	-62.03	0.000691244	0.0039487	32.6544	48.1544	none
Fabp5	1416022_at	61.9825	0.000692156	0.00382166	48.3456	32.8456	none
Stox1	1456883_at	61.898	0.000693784	0.0029469	49.8379	34.3379	none
Slc12a4	1417446_at	-61.8803	0.000694125	0.0029651	33.3357	48.8357	none
Glt25d1	1433496_at	-61.8764	0.000694201	0.00251	33.4518	48.9518	none
Ascc2	1427156_s_at	61.869	0.000694343	0.00534795	48.6635	33.1635	none
Samd4	1436356_at	-61.8657	0.000694408	0.00037527	33.1522	48.6522	none
Adprh	1448333_at	-61.8318	0.000695062	0.00156176	33.6011	49.1011	none
Mark1	1425510_at	61.7618	0.00069642	0.01	49.2099	33.7099	none
Ube2d3	1455479_a_at	61.7425	0.000696793	0.00507104	49.8444	34.3444	none
Park7	1416526_a_at	-61.7112	0.000697403	0.00163536	34.3945	49.8945	none
Cyp2s1	1428283_at	61.6912	0.000697793	0.00827752	48.5602	33.0602	ORS
Abcf1	1452429_s_at	61.6887	0.00069784	0.00136354	48.1776	32.6776	none
Lman1l	1451922_at	61.672	0.000698167	0.00061102	49.7518	34.2518	none
Tln1	1448402_at	-61.6352	0.000698884	0.00669921	33.1005	48.6005	none
nan	1440784_at	61.6262	0.000699059	0.00277253	49.4707	33.9707	none
Rmnd1	1424505_at	-61.6167	0.000699245	0.000589319	33.857	49.357	none
Aco1	1423644_at	-61.616	0.000699258	0.00548491	34.6034	50.1034	none
Paqr8	1428958_at	61.571	0.000700138	0.00235702	50.1996	34.6996	none
Nr3c1	1460303_at	-61.5487	0.000700576	0.000864349	32.6243	48.1243	none
Sdpr	1443832_s_at	-61.5375	0.000700794	0.000573941	33.9814	49.4814	none
Dusp11	1452594_at	61.5325	0.000700894	0.01	50.3204	34.8204	none
Aktip	1437767_s_at	61.5213	0.000701113	3.98528e-05	49.533	34.033	none
5730601F06Rik	1454812_at	61.4421	0.00070267	0.00037	48.2675	32.7675	none
Csrp1	1425810_a_at	61.3935	0.000703628	0.0071319	48.2635	32.7635	none
Calcrl	1425814_a_at	-61.3836	0.000703823	0.00498359	32.6894	48.1894	none
Tmem85	1418124_at	61.3083	0.000705311	0.01	48.5995	33.0995	none
Pla2g16	1451611_at	-61.2757	0.000705957	0.01	33.8641	49.3641	none
Insr	1434446_at	-61.2723	0.000706025	0.00429064	32.9992	48.4992	none
1810031K17Rik	1427879_at	61.2655	0.000706159	0.00631106	50.6225	35.1225	none
Csrp1	1425811_a_at	61.2229	0.000707005	0.00317942	48.2588	32.7588	none
Tceb1	1436226_at	-61.1576	0.000708306	0.00960297	34.4323	49.9323	none
5730469M10Rik	1452716_at	-61.1573	0.000708313	0.00574633	34.3538	49.8538	MC
Mbp	1436201_x_at	-61.1225	0.000709007	0.00152909	33.1775	48.6775	none
B130021B11Rik	1437558_at	61.0682	0.000710093	0.00060514	47.8363	32.3363	none
Ppm1l	1435787_at	-60.9898	0.000711665	0.00488459	33.0934	48.5934	none
Prkca	1427562_a_at	60.9302	0.000712864	0.01	50.2482	34.7482	none
Dhrs1	1415677_at	60.8921	0.000713631	0.01	50.1022	34.6022	none
Ankle2	1434721_at	-60.871	0.000714057	0.00263092	33.0037	48.5037	none
Dip2a	1452908_at	-60.8519	0.000714444	0.01	33.1079	48.6079	none
Dgkd	1433564_at	-60.7902	0.000715692	4.77348e-05	33.0984	48.5984	none
Tnni2	1438609_x_at	-60.7865	0.000715768	0.00507838	33.1223	48.6223	none
Fam46a	1437868_at	-60.7819	0.000715861	0.00434996	32.7283	48.2283	none
Pde3b	1433694_at	-60.7593	0.000716318	6.71889e-05	33.5045	49.0045	none
Sdha	1426689_s_at	-60.7487	0.000716534	0.00572081	33.3621	48.8621	none
Prkra	1448923_at	-60.7481	0.000716546	0.00256839	33.0824	48.5824	none
Adamts16	1441841_at	60.7341	0.00071683	0.01	50.0448	34.5448	none
4930471M23Rik	1434048_at	60.7112	0.000717295	2.79355e-05	50.0867	34.5867	none
Smad2	1420634_a_at	60.7087	0.000717346	0.00658879	49.5275	34.0275	none
A730098P11Rik,Morf4l1	1455742_x_at	-60.6989	0.000717546	0.00836676	34.376	49.876	none
Aen	1423957_at	60.6554	0.000718433	0.00276767	48.5656	33.0656	none
Tpm2	1419739_at	-60.6371	0.000718806	0.00341169	32.7075	48.2075	none
Ufsp1	1417807_at	-60.6351	0.000718847	0.00171079	32.4548	47.9548	none
Pstk	1434516_at	-60.6334	0.000718882	0.0042854	34.8696	50.3696	none
Eef2k	1437829_s_at	-60.6332	0.000718885	0.00684054	33.1632	48.6632	none
Cnn3	1456380_x_at	60.5379	0.000720834	0.00147548	48.8511	33.3511	none
Sdpr	1416779_at	-60.5225	0.000721151	0.009371	34.2862	49.7862	none
Dgat2	1422678_at	-60.5096	0.000721415	0.00133881	33.9994	49.4994	none
Srpk3	1447806_s_at	-60.5016	0.00072158	0.00866295	33.1984	48.6984	none
Dlat	1452005_at	-60.4964	0.000721685	0.00718675	33.9458	49.4458	none
Zdhhc13	1460048_at	60.4946	0.000721724	0.00789404	49.8011	34.3011	none
4933411K20Rik	1429155_at	-60.4461	0.000722721	0.0028684	33.6621	49.1621	none
Sepw1	1416521_at	-60.4396	0.000722854	0.00165346	32.2919	47.7919	none
Vim	1456292_a_at	-60.4286	0.00072308	0.000484725	33.4885	48.9885	none
Cd164l2	1429602_at	60.4126	0.00072341	0.01	50.0863	34.5863	none
Grhpr	1417772_at	-60.3924	0.000723827	0.00467001	33.749	49.249	none
Crip1	1416326_at	-60.3822	0.000724037	0.00368376	32.9843	48.4843	none
Aplp2	1423739_x_at	60.3612	0.000724471	0.0082199	49.9492	34.4492	none
Med27	1432462_a_at	60.328	0.000725156	0.00294589	48.3949	32.8949	none
Abl1	1423999_at	-60.3167	0.000725392	0.000171813	33.9406	49.4406	none
Morf4l1	1437802_x_at	-60.2652	0.000726458	0.000141369	33.9472	49.4472	none
Tmod1	1422754_at	-60.2261	0.00072727	0.00357237	32.9273	48.4273	MC
Slc25a12	1428440_at	-60.1598	0.000728651	0.00421421	33.2327	48.7327	none
Stambpl1	1418546_a_at	-60.1505	0.000728845	0.00278416	33.0183	48.5183	none
Aldh6a1	1448104_at	-60.1207	0.000729467	0.00802403	33.3118	48.8118	none
Cdkn1a	1421679_a_at	60.0865	0.000730181	0.00225266	48.9901	33.4901	MX
Pitx2	1424797_a_at	-60.0488	0.000730972	0.00584453	32.9739	48.4739	DP
Hmgn3	1431777_a_at	-60.0274	0.00073142	0.00462028	34.3937	49.8937	none
Eif2b2	1434538_x_at	60.0033	0.000731927	0.00674342	48.0843	32.5843	none
Steap1	1424938_at	59.9864	0.000732281	0.00423399	48.3904	32.8904	DP
Dennd4b	1427014_at	-59.9621	0.000732793	0.00560004	32.7719	48.2719	none
Csgalnact2	1424431_at	-59.9543	0.000732956	0.00227513	32.9812	48.4812	none
Atp6v0e2	1448211_at	-59.9113	0.000733862	0.00686613	33.1541	48.6541	MC
Itgb1bp2	1423238_at	-59.8508	0.00073514	0.00205673	33.0642	48.5642	none
Myo1c	1449550_at	-59.7819	0.0007366	0.00208104	33.2876	48.7876	none
Gnaq	1428940_at	-59.7502	0.000737273	0.00392582	33.3135	48.8135	none
Tarsl2	1434738_at	-59.7037	0.00073826	0.00094	32.8684	48.3684	none
Far2	1455889_at	-59.5366	0.000741832	0.01	33.5845	49.0845	none
Zfp318	1430558_at	-59.4985	0.00074265	0.00531933	33.3637	48.8637	none
Rtn3	1418101_a_at	-59.4869	0.000742898	0.00224436	33.895	49.395	none
Meox2	1424234_s_at	-59.4556	0.000743572	0.00621142	33.0014	48.5014	none
Cutc	1418473_at	-59.4365	0.000743984	0.01	33.7937	49.2937	none
Lgr6	1436218_at	-59.3971	0.000744834	0.01	34.5183	50.0183	none
Zcchc24	1428431_at	-59.3814	0.000745173	0.00219573	32.5724	48.0724	none
LOC640502,Uap1	1416743_at	-59.3752	0.000745306	0.00150666	32.9406	48.4406	none
Fam170b	1456298_at	59.3635	0.000745559	0.00436564	48.8343	33.3343	none
Cuedc1	1435358_at	-59.3331	0.000746218	0.0010523	32.4893	47.9893	none
Cd93	1419589_at	-59.3318	0.000746244	0.01	33.2586	48.7586	none
Esrp1	1454681_at	59.3089	0.000746741	0.000520203	49.0157	33.5157	none
Ak1	1422184_a_at	-59.2423	0.000748186	0.00524298	32.82	48.32	none
Entpd4	1449190_a_at	-59.2371	0.000748299	0.00102981	33.1785	48.6785	none
Rnf19b	1435226_at	59.2355	0.000748335	0.00364597	49.3086	33.8086	none
St3gal6	1449078_at	-59.2345	0.000748356	0.00814445	33.1619	48.6619	MC
D9Ertd402e	1455118_at	-59.1673	0.000749821	0.00519123	33.272	48.772	none
S100a14	1449166_at	59.1646	0.00074988	0.00651228	48.0145	32.5145	none
Ikbke	1417813_at	-59.1424	0.000750363	0.00140315	32.6853	48.1853	none
Irak1	1438857_x_at	-59.1242	0.000750762	0.00228308	33.826	49.326	none
AI316807	1438199_at	-59.1138	0.000750988	0.01	32.9056	48.4056	none
nan	1440264_at	-59.074	0.00075186	3.16846e-05	33.5266	49.0266	none
Atp2c2	1452326_at	59.0652	0.000752053	0.00700939	50.4021	34.9021	none
Gtf2e2	1448884_at	59.0321	0.000752779	6.82627e-06	47.9101	32.4101	none
nan	1446090_at	59.011	0.000753242	0.00142161	50.116	34.616	none
Sepx1	1418888_a_at	-58.9697	0.00075415	0.00232567	32.2345	47.7345	none
Rev1	1422624_at	-58.9177	0.000755298	0.00189632	33.8252	49.3252	none
Rbm24	1454752_at	-58.9061	0.000755552	0.00179752	32.9366	48.4366	none
Jmy	1451878_a_at	58.8842	0.000756037	0.00985209	49.7764	34.2764	none
Acacb	1427052_at	-58.7939	0.000758037	0.008069	33.2467	48.7467	none
Skp1a	1423148_at	58.7438	0.000759151	0.00489274	48.0051	32.5051	none
Dgat1	1418295_s_at	-58.7128	0.000759841	0.00361638	34.2706	49.7706	none
Lix1l	1436546_at	-58.6965	0.000760205	0.00682251	33.2851	48.7851	none
Cd47	1428187_at	-58.6824	0.000760519	0.00212165	32.7414	48.2414	none
Il6st	1452843_at	-58.6625	0.000760963	2.27847e-05	32.857	48.357	none
Zfp106	1425332_at	-58.6571	0.000761084	0.00886598	32.911	48.411	none
Prosc	1423044_at	-58.6413	0.000761436	7.52452e-05	33.4957	48.9957	none
Kcmf1	1418694_at	-58.6202	0.000761907	0.00601385	32.6031	48.1031	none
F630110N24Rik	1434263_at	-58.5637	0.000763174	0.00491502	33.0934	48.5934	none
Bfar	1426490_at	-58.5593	0.000763272	0.0037224	33.5115	49.0115	none
Pdlim3	1449178_at	-58.5457	0.000763577	0.00711023	32.9184	48.4184	none
Irgq	1435540_at	58.511	0.000764357	0.00288135	48.751	33.251	none
Heatr5a	1435241_at	-58.4858	0.000764924	0.00196263	33.4924	48.9924	none
Isca2	1424154_a_at	-58.4742	0.000765185	0.0080541	33.2549	48.7549	none
Kank2	1460559_at	-58.4144	0.000766534	0.000820445	32.9889	48.4889	none
Atp8b2	1434026_at	-58.3871	0.000767153	0.00378362	33.2537	48.7537	none
Polr3gl	1451364_at	-58.3805	0.000767302	0.00434776	32.6712	48.1712	none
Elf2	1418275_a_at	-58.375	0.000767425	0.009276	33.6153	49.1153	none
Sh3bgr	1422644_at	-58.3673	0.000767599	0.00780854	33.3884	48.8884	none
1110069O07Rik	1436787_x_at	-58.3278	0.000768494	0.00549746	33.3217	48.8217	none
nan	1438577_at	-58.3148	0.000768789	0.00323465	33.2749	48.7749	none
Prx	1423292_a_at	-58.287	0.000769422	0.00478236	33.2741	48.7741	none
Med25	1453197_at	58.2385	0.000770524	0.00625035	49.1497	33.6497	none
Tmem195	1434191_at	-58.1922	0.000771581	0.00302044	32.8944	48.3944	none
Dohh	1417322_at	58.134	0.00077291	0.00115939	48.5026	33.0026	none
Zfp423	1419380_at	-58.127	0.000773071	0.00930399	33.696	49.196	none
B130021B11Rik	1438989_s_at	58.1095	0.000773472	0.00576326	47.6701	32.1701	none
Gyg	1459522_s_at	-58.1054	0.000773566	0.00249841	32.9477	48.4477	none
Smarcd3	1418467_at	-58.09	0.000773918	0.006823	32.6308	48.1308	none
Tmem49	1421491_a_at	58.0118	0.000775715	0.00440709	49.0445	33.5445	none
Sdha	1426688_at	-58.004	0.000775896	0.00682566	34.1899	49.6899	none
Gstm1	1448330_at	-58.0039	0.000775898	0.0012249	33.0135	48.5135	none
Tpi1	1435659_a_at	-57.9987	0.000776018	0.00290151	33.4629	48.9629	none
Synm	1455610_at	-57.9714	0.000776646	0.00829131	32.6662	48.1662	none
Parp3	1445888_x_at	-57.965	0.000776794	0.000679053	32.5047	48.0047	none
Metap2	1434120_a_at	57.9422	0.00077732	0.000481181	47.8845	32.3845	none
Sestd1	1429114_at	-57.9414	0.00077734	0.00092	32.8219	48.3219	none
Zcchc14	1418168_at	-57.9185	0.000777868	0.00930801	33.6659	49.1659	none
Utrn	1452222_at	-57.9079	0.000778113	0.00205963	32.9902	48.4902	none
Rps6ka5	1431050_at	-57.8315	0.000779884	0.0020312	33.2349	48.7349	none
Rbpj	1454896_at	-57.8161	0.00078024	0.00052	32.8697	48.3697	none
Etf1	1451208_at	57.7688	0.000781341	0.01	47.7999	32.2999	none
Smyd1	1441667_s_at	-57.7449	0.000781898	0.01	32.8314	48.3314	none
Myo1c	1419649_s_at	-57.7068	0.000782787	0.0041082	33.1093	48.6093	none
Synpo2	1452879_at	-57.7005	0.000782935	0.00179277	33.1883	48.6883	none
Fxyd4	1418207_at	57.6945	0.000783074	0.00774614	49.8988	34.3988	none
Pde7b	1445539_at	-57.6544	0.000784012	0.00549893	33.454	48.954	none
Arhgap25	1437072_at	-57.6495	0.000784127	0.0027006	33.4986	48.9986	none
Akr1b3	1448319_at	-57.6486	0.000784148	0.00783114	34.6048	50.1048	none
Ano1	1459713_s_at	-57.6277	0.000784639	0.00184551	32.7395	48.2395	none
Mtmr4	1418151_at	57.5722	0.00078594	0.000712786	47.8433	32.3433	none
Mbnl3	1422836_at	57.5569	0.000786299	0.00109985	47.9888	32.4888	none
Paqr8	1444468_at	57.5441	0.0007866	0.000627923	50.376	34.876	none
Pcnt	1454749_at	-57.5403	0.00078669	0.00478998	33.3391	48.8391	none
Efna2	1417521_at	57.4997	0.000787646	0.01	49.9195	34.4195	none
Nfatc4	1423380_s_at	-57.4899	0.000787877	0.00114282	33.4557	48.9557	none
Pcyt1a	1438011_at	-57.4817	0.000788071	0.00494499	33.2592	48.7592	none
Hibch	1451512_s_at	-57.4762	0.000788202	4.89698e-07	34.716	50.216	none
Pla2g16	1445597_s_at	-57.4748	0.000788234	0.00464383	33.885	49.385	none
Myh14	1428835_at	57.4707	0.000788331	0.00517307	49.6294	34.1294	MX
Zbed3	1437830_x_at	-57.4298	0.000789299	0.00365867	33.4456	48.9456	none
Pabpc4	1451296_x_at	-57.4288	0.000789321	0.0005	34.3008	49.8008	none
Tsc22d2	1430535_at	57.2989	0.000792406	0.00666108	50.6001	35.1001	none
Zfp764	1424916_x_at	-57.2188	0.000794316	0.000544361	33.1797	48.6797	none
Cp	1417494_a_at	-57.2143	0.000794424	0.000116734	33.0254	48.5254	none
Birc3	1421392_a_at	-57.1758	0.000795344	0.00188092	32.8092	48.3092	none
Ptplb	1437329_at	-57.1665	0.000795567	0.00143111	34.0813	49.5813	none
1110057K04Rik	1428085_at	-57.1662	0.000795574	0.00118218	33.9723	49.4723	none
Tmem170b	1434556_at	-57.1255	0.000796549	0.00224626	32.5915	48.0915	none
Eif1ax	1419736_a_at	57.0906	0.000797389	0.000366197	47.7579	32.2579	none
nan	1458006_at	57.0878	0.000797454	0.00624732	48.8933	33.3933	none
Plxna2	1429772_at	57.08	0.000797644	0.000922944	47.7559	32.2559	none
Ptgr2	1453156_s_at	-57.0791	0.000797665	0.00177416	33.3792	48.8792	none
H19	1448194_a_at	-57.0659	0.000797982	0.00343177	32.8321	48.3321	none
Pgm2	1451149_at	-57.0313	0.000798815	0.00657919	33.1208	48.6208	none
Nr4a2	1455034_at	-57.0196	0.000799099	0.0025921	33.4567	48.9567	none
Dpt	1418511_at	-56.992	0.000799765	6.98796e-05	32.6054	48.1054	none
Tbcd	1452194_at	56.8965	0.000802077	0.00236066	48.3022	32.8022	none
Glud1	1416209_at	-56.8594	0.000802977	0.00441963	32.8349	48.3349	none
Tmem8b	1439969_at	-56.8472	0.000803273	0.01	32.6013	48.1013	none
Pex13	1422471_at	-56.8437	0.000803359	0.00244596	33.3936	48.8936	none
Epb4.1l2	1433490_s_at	-56.8408	0.000803431	0.000536379	32.9318	48.4318	none
nan	1434585_at	56.8067	0.000804261	0.00034842	49.062	33.562	none
Ifnar2	1440169_x_at	-56.7849	0.000804793	0.00604549	32.9308	48.4308	none
Sike1	1450679_at	56.7643	0.000805295	0.00812856	48.2603	32.7603	none
Adipor2	1437864_at	56.6915	0.000807077	0.00300432	49.0779	33.5779	none
Cox8b	1449218_at	-56.6619	0.000807802	0.00273031	32.8993	48.3993	none
Rgmb	1433587_at	-56.6519	0.000808047	0.00635949	32.6313	48.1313	none
Tcea3	1424531_a_at	-56.6456	0.000808203	0.00628909	32.531	48.031	none
Blzf1	1418973_at	56.5932	0.000809492	0.0065432	48.6525	33.1525	none
Cldn3	1460569_x_at	56.5709	0.000810041	0.00176026	50.8588	35.3588	none
Acsl1	1460316_at	-56.5263	0.000811141	0.00129656	33.7144	49.2144	none
nan	1445517_at	56.5025	0.000811729	0.00599485	50.2244	34.7244	none
Ncoa2	1435234_at	56.5004	0.00081178	0.00511116	50.4166	34.9166	none
Nnt	1456573_x_at	-56.4752	0.000812404	0.00583084	33.8073	49.3073	none
Erc1	1451279_at	56.3868	0.000814599	0.00234893	48.8589	33.3589	none
Tmem33	1431105_a_at	56.3762	0.000814863	0.00828688	48.6704	33.1704	none
Larp4b	1434598_at	56.36	0.000815266	0.00642488	48.655	33.155	none
Cap2	1450910_at	-56.3583	0.000815308	1.3676e-05	33.1788	48.6788	none
Fez2	1434348_at	-56.3231	0.000816185	0.00876072	32.6166	48.1166	none
Apbb2	1452342_at	-56.3163	0.000816355	0.00197341	33.3468	48.8468	none
Sdhd	1428235_at	-56.2974	0.000816826	0.00814321	34.8233	50.3233	none
Vapb	1436079_s_at	-56.2874	0.000817077	0.00607728	33.0765	48.5765	none
B3galnt1	1418736_at	-56.1567	0.000820353	0.000139033	32.9109	48.4109	none
Ddrgk1	1434702_at	-56.122	0.000821227	0.00654632	33.147	48.647	none
Mybpc1	1455645_at	-56.1054	0.000821645	0.00292676	32.727	48.227	none
1110049F12Rik	1437233_x_at	56.1045	0.000821668	0.00313837	49.0051	33.5051	none
Ugp2	1434485_a_at	-56.0881	0.000822081	0.00119498	32.9999	48.4999	MC
Leprot	1451350_a_at	-56.0393	0.000823312	0.00437443	33.5009	49.0009	none
Ltbp1	1448870_at	-56.0325	0.000823485	0.000308675	33.3202	48.8202	DP
LOC100503741	1438266_at	-56.0008	0.000824288	0.000523584	33.2805	48.7805	none
Sestd1	1455549_at	-55.9651	0.000825193	0.00018	32.8331	48.3331	none
Ugp2	1434486_x_at	-55.8989	0.000826876	0.00444423	33.1993	48.6993	none
Krt28	1458354_x_at	55.8742	0.000827505	0.00257279	48.3157	32.8157	none
Gnas	1450186_s_at	-55.8589	0.000827895	0.01	33.3856	48.8856	none
Dym	1423736_a_at	-55.8226	0.000828822	0.00885383	32.8823	48.3823	none
4933439F18Rik	1427066_a_at	-55.8179	0.000828944	0.00844387	34.4418	49.9418	none
Ttn	1431928_at	-55.8143	0.000829035	0.0025	32.9191	48.4191	none
Atp1a2	1434893_at	-55.8062	0.000829244	0.00883956	33.0394	48.5394	none
E2f6	1448835_at	-55.8023	0.000829343	0.00347413	33.6879	49.1879	none
Gyg	1448429_at	-55.7927	0.000829588	0.0042109	32.7525	48.2525	MC
Pdcd6ip	1426184_a_at	55.7648	0.000830302	0.00754237	49.865	34.365	none
1700096K18Rik	1440953_at	-55.7599	0.000830428	0.00644768	33.6962	49.1962	none
Pofut1	1443881_at	-55.7444	0.000830827	0.00619072	33.6666	49.1666	none
Entpd1	1453586_at	-55.7426	0.000830872	0.0008292	32.6823	48.1823	none
Gpt2	1455007_s_at	-55.7184	0.000831494	0.01	33.4453	48.9453	none
Magef1	1429479_at	55.6683	0.000832781	0.00821974	49.8956	34.3956	none
Cln6	1454837_at	-55.656	0.000833099	0.00684924	33.9977	49.4977	none
Casp7	1448659_at	-55.6131	0.000834205	0.00749303	33.1222	48.6222	none
Ctps2	1448111_at	-55.5786	0.000835095	0.000309107	33.3762	48.8762	none
Gdpd2	1429076_a_at	-55.5676	0.000835381	0.00193233	32.8117	48.3117	none
Ccdc111	1439788_at	-55.5275	0.000836419	0.01	33.2184	48.7184	none
Sin3a	1419101_at	-55.5021	0.000837078	0.00212045	34.3833	49.8833	none
Akap12	1419706_a_at	-55.4891	0.000837417	7.61725e-05	33.2746	48.7746	none
Gkap1	1417594_at	-55.4806	0.000837639	0.000394077	32.597	48.097	none
Endog	1438317_a_at	-55.4529	0.000838358	0.01	33.2032	48.7032	none
Myom3	1439708_at	-55.4443	0.000838582	0.00480954	32.9198	48.4198	none
Qsox1	1420831_at	55.4273	0.000839024	0.00403166	49.858	34.358	none
Akap1	1449019_at	-55.3954	0.000839857	0.00554994	34.8628	50.3628	none
Mef2a	1427185_at	-55.346	0.000841148	0.00230699	32.6265	48.1265	none
Slc44a1	1433645_at	55.3274	0.000841635	0.00185767	47.5564	32.0564	none
Ttc22	1457149_at	55.2676	0.000843202	0.01	49.343	33.843	none
4632411B12Rik	1438400_at	-55.2621	0.000843348	0.00878622	33.5347	49.0347	none
Aco2	1451002_at	-55.2609	0.000843379	0.000896296	33.3795	48.8795	none
Prnp	1448233_at	-55.2503	0.000843657	0.00764852	33.5227	49.0227	none
2310001A20Rik	1452159_at	-55.2477	0.000843726	0.00981411	35.2762	50.7762	none
Slc30a1	1436164_at	55.2393	0.000843945	0.01	47.5865	32.0865	none
D930014E17Rik	1450959_at	-55.2279	0.000844247	0.000908109	33.6884	49.1884	none
Casp8	1424552_at	-55.2156	0.00084457	0.00433963	33.2725	48.7725	none
Ifitm2	1417460_at	-55.1976	0.000845043	0.00245641	32.9085	48.4085	none
Mybpc2	1455736_at	-55.1779	0.000845563	0.00758702	33.3269	48.8269	none
Tpm1	1423049_a_at	-55.1343	0.000846714	0.00448692	32.8416	48.3416	none
Plekha8	1436128_at	55.123	0.000847015	0.0026296	48.4285	32.9285	none
Hip1r	1425551_at	55.0684	0.000848461	0.0015752	49.7283	34.2283	none
Vamp4	1422895_at	-55.0525	0.000848883	0.00852326	33.4833	48.9833	none
Wdr26	1423961_at	55.0422	0.000849156	0.00421392	50.532	35.032	none
Car3	1460256_at	-55.0382	0.00084926	0.000605371	33.0345	48.5345	none
Pgam2	1418373_at	-55.037	0.000849294	0.00892313	32.9967	48.4967	none
Ubfd1	1448968_at	55.031	0.000849452	0.00152	47.9137	32.4137	none
Ccdc23	1425616_a_at	-55.0057	0.000850126	0.00466741	35.156	50.656	none
1700055N04Rik	1441205_at	55.0043	0.000850162	0.000925574	49.9925	34.4925	none
Eif3l	1423728_at	54.976	0.000850916	0.0042782	47.6439	32.1439	none
Sdhc	1448630_a_at	-54.8978	0.000853003	0.01	34.4209	49.9209	none
Btaf1	1435249_at	54.8701	0.000853746	0.00147	48.1816	32.6816	none
Ube2a	1448772_at	54.8587	0.00085405	0.00634858	48.2211	32.7211	none
Ezr	1450850_at	54.8345	0.000854699	0.00180166	49.6903	34.1903	none
Spsb4	1451418_a_at	54.8137	0.000855259	0.00051429	48.0421	32.5421	none
nan	1447502_at	54.8088	0.000855389	0.00662463	50.3173	34.8173	none
Dtna	1425292_at	-54.7908	0.000855872	0.0052655	33.3098	48.8098	none
Crb3	1455115_a_at	54.7046	0.000858197	0.00163953	49.2451	33.7451	none
Vdac1	1415998_at	-54.7008	0.0008583	0.00681679	32.633	48.133	none
Entpd4	1438177_x_at	-54.6852	0.00085872	0.01	33.9475	49.4475	none
Cd3g	1419178_at	-54.6487	0.000859707	0.000654904	33.3381	48.8381	none
Pex3	1417442_a_at	-54.6386	0.000859982	0.00855568	33.3242	48.8242	none
Zbtb20	1438443_at	-54.6147	0.000860629	0.00620427	32.7523	48.2523	DP
Tusc1	1453386_at	-54.6089	0.000860788	0.00400532	32.8001	48.3001	none
Gclm	1439050_at	54.5922	0.00086124	0.00549558	48.1163	32.6163	none
Cyb5r3	1422185_a_at	-54.5799	0.000861573	0.000515924	34.0095	49.5095	none
Dci	1418321_at	-54.5515	0.000862346	0.00150362	33.5266	49.0266	none
Pparg	1420715_a_at	-54.5457	0.000862504	0.00532765	34.7345	50.2345	none
Vdac3	1416175_a_at	-54.5213	0.000863168	9.49371e-05	34.311	49.811	none
Pthlh	1427527_a_at	54.4545	0.000864992	0.00293565	49.6792	34.1792	ORS
Gpam	1419499_at	-54.452	0.00086506	0.00814936	33.7058	49.2058	none
Pros1	1426246_at	-54.4148	0.000866079	0.00057	32.5618	48.0618	none
Spata6	1418651_at	-54.4013	0.000866449	0.000663316	33.0758	48.5758	none
Ehd2	1435785_at	-54.3921	0.000866701	0.00169941	33.5185	49.0185	none
nan	1456692_at	54.3888	0.000866791	0.00729045	50.3962	34.8962	none
Cdc14b	1429418_at	-54.3353	0.000868262	0.00107136	32.7486	48.2486	none
Nudt6	1456945_at	-54.3348	0.000868274	0.00315543	33.7022	49.2022	none
Ppm1k	1452973_at	-54.2922	0.000869448	0.0015779	33.4673	48.9673	none
Col8a1	1455627_at	-54.217	0.000871525	0.01	33.8325	49.3325	none
Lonrf1	1455665_at	54.1416	0.000873616	0.00027	50.1285	34.6285	none
2700078E11Rik	1434162_at	-54.1361	0.000873769	0.00446355	34.0254	49.5254	none
Atad2b	1428982_at	54.1288	0.000873972	0.00401966	47.7188	32.2188	none
D630037F22Rik	1440928_at	-54.1281	0.000873992	0.00425774	34.1014	49.6014	none
Hinfp	1440255_at	54.1231	0.000874129	0.00032	47.9629	32.4629	none
Farsb	1430986_at	54.1155	0.00087434	0.000143746	48.354	32.854	none
Slco1a5	1449203_at	54.0356	0.000876567	0.00013739	50.1003	34.6003	none
Tgfbi	1456250_x_at	-53.9874	0.000877916	0.000228	32.7374	48.2374	none
Ahrr	1420796_at	-53.9432	0.000879155	0.00315952	33.2436	48.7436	none
Sgcb	1436678_at	-53.9331	0.000879439	0.01	33.0099	48.5099	none
Epas1	1435436_at	-53.9041	0.000880254	0.00110976	32.5567	48.0567	none
Rpl3l	1449398_at	-53.8688	0.000881245	0.0091091	32.8906	48.3906	none
Psmd11	1432727_at	53.84	0.000882057	0.00648257	49.2446	33.7446	none
Mut	1448486_at	-53.8398	0.000882062	0.00100934	33.7751	49.2751	none
Gde1	1418444_a_at	53.8006	0.000883168	0.00749465	50.4651	34.9651	none
Nrp1	1448943_at	-53.7316	0.000885123	0.00138	32.9076	48.4076	none
Ciapin1	1415910_s_at	53.7081	0.000885788	0.0020614	48.0777	32.5777	none
Rasa2	1422785_at	53.7076	0.000885803	0.0062697	48.9486	33.4486	none
Hfe	1422645_at	-53.6888	0.000886337	0.00027	32.5936	48.0936	none
Pgk1	1417864_at	-53.6661	0.000886982	0.01	33.9811	49.4811	MC
Aplp2	1421888_x_at	53.6661	0.000886983	0.00477524	49.8437	34.3437	none
Zbtb4	1453266_at	-53.6622	0.000887095	0.000850598	32.4058	47.9058	none
Foxo3	1434832_at	53.606	0.000888696	0.00736268	50.4612	34.9612	none
Tsc22d4	1448412_a_at	-53.5755	0.000889566	0.000985362	32.3814	47.8814	none
Phactr4	1434258_s_at	53.5599	0.000890012	0.00051	50.03	34.53	none
Klhl25	1453101_at	53.5376	0.000890651	0.000960882	48.8377	33.3377	none
LOC100504883	1438428_at	-53.5278	0.00089093	0.00625797	33.2551	48.7551	none
Hspg2	1418670_s_at	-53.5233	0.00089106	0.00432586	33.3828	48.8828	none
Speg	1425968_s_at	-53.5022	0.000891664	0.01	32.9135	48.4135	none
Rac1	1451086_s_at	-53.471	0.00089256	0.00467709	33.7551	49.2551	none
Itga5	1423267_s_at	-53.456	0.000892991	0.00321455	32.9359	48.4359	none
Tmod2	1435060_at	-53.4504	0.000893154	0.00667453	32.9241	48.4241	none
Cdh13	1434115_at	-53.4442	0.00089333	0.00495036	32.5434	48.0434	none
Omp	1422200_at	53.4311	0.000893709	0.00448209	49.2427	33.7427	none
Anxa5	1425567_a_at	-53.4027	0.000894526	5.20137e-07	33.0704	48.5704	none
Slc7a10	1421093_at	-53.399	0.000894634	0.00320942	33.9407	49.4407	none
Glrx2	1437680_x_at	53.3758	0.000895303	0.00678098	48.9407	33.4407	none
Cdcp1	1427095_at	53.3595	0.000895775	0.00366632	49.6876	34.1876	none
Klhdc8a	1424885_at	53.3202	0.000896909	0.000904819	49.1821	33.6821	none
Arhgef6	1429012_at	-53.2489	0.000898978	0.000250686	32.7354	48.2354	none
Dusp27	1439746_at	-53.2143	0.000899985	0.00770303	32.742	48.242	none
Clic5	1439505_at	-53.1987	0.000900439	0.00340832	32.9065	48.4065	none
Fkbp1b	1449429_at	-53.1949	0.000900551	0.00687083	33.7128	49.2128	none
Eda2r	1440085_at	-53.1758	0.000901108	0.00165164	33.1495	48.6495	none
St14	1418076_at	53.1217	0.000902687	0.00596286	48.2112	32.7112	MX
Zfhx4	1437556_at	-53.111	0.000903	0.00760813	32.7171	48.2171	none
Htra2	1460495_s_at	-53.1042	0.000903201	4.47419e-05	33.7499	49.2499	none
Zfp161	1420866_at	-53.0838	0.000903798	0.000776329	33.7642	49.2642	none
Ldha	1419737_a_at	-53.0827	0.000903831	0.0052292	33.3707	48.8707	none
6330416G13Rik	1426315_a_at	53.0774	0.000903986	0.00486755	49.1645	33.6645	MC
Taldo1	1425129_a_at	53.0597	0.000904504	0.00192337	48.098	32.598	none
Capn3	1433681_x_at	-53.0485	0.000904832	0.00671459	33.135	48.635	none
Pygm	1448602_at	-53.017	0.000905758	0.01	32.6793	48.1793	none
Zfp618	1455591_at	53.0142	0.000905841	0.00191907	47.8335	32.3335	none
Sharpin	1424165_a_at	-53.0134	0.000905866	0.00696028	33.3625	48.8625	none
Lypd5	1453809_at	52.9851	0.000906697	0.00846682	50.7155	35.2155	none
Ufm1	1418899_at	52.9755	0.00090698	0.00255468	48.3613	32.8613	none
Mtvr2,Sssca1	1416914_s_at	-52.9668	0.000907236	0.00330301	33.4122	48.9122	none
Cflar	1449317_at	52.965	0.000907289	0.00321671	49.8589	34.3589	none
Gusb	1448124_at	-52.9606	0.000907418	3.69303e-05	32.5569	48.0569	none
Agphd1	1435691_at	-52.937	0.000908117	0.00571667	33.2529	48.7529	none
Cdk14	1419249_at	-52.9264	0.000908428	0.00520542	33.5471	49.0471	none
Rod1	1455819_at	52.871	0.00091007	0.000988052	47.9669	32.4669	none
Stbd1	1434442_at	52.8683	0.000910148	0.00372929	49.0365	33.5365	none
Nrp1	1418084_at	-52.8526	0.000910613	0.00011	32.8459	48.3459	none
Birc2	1418854_at	-52.851	0.00091066	0.00812781	34.4429	49.9429	none
Pip5k1b	1450389_s_at	52.812	0.00091182	0.00562917	49.269	33.769	none
Mypn	1435813_at	-52.7757	0.000912899	0.00430936	32.9607	48.4607	none
Ptger4	1421073_a_at	52.6048	0.000918011	0.00902806	48.6931	33.1931	none
Zfp521	1451332_at	-52.6026	0.000918077	7.35226e-05	32.8858	48.3858	none
Snap47	1438176_x_at	52.5295	0.000920277	0.000921819	47.9232	32.4232	none
Adipoq	1422651_at	-52.5222	0.000920496	0.00558757	34.0525	49.5525	none
Trpv2	1416935_at	-52.5189	0.000920595	0.00455666	32.9778	48.4778	none
Isl1	1450723_at	-52.4855	0.000921604	0.0024835	32.6835	48.1835	none
Hint3	1455014_at	-52.4795	0.000921786	0.00527065	32.5355	48.0355	none
Abcd2	1419748_at	-52.4756	0.000921905	0.00407749	34.1994	49.6994	none
Zfp259	1428294_at	52.4737	0.000921962	0.00171856	48.9054	33.4054	none
Ifnar2	1451462_a_at	-52.4709	0.000922045	0.00238337	32.7101	48.2101	none
AU020094	1455172_at	52.4683	0.000922124	3.36272e-05	49.1802	33.6802	none
Klf12	1455521_at	-52.4494	0.000922698	0.00340921	33.3405	48.8405	none
Gab2	1419829_a_at	-52.4492	0.000922703	0.00949575	32.6922	48.1922	none
Msl3	1448645_at	-52.4313	0.000923246	0.00494407	34.3768	49.8768	none
Pacsin3	1416995_at	-52.4023	0.000924125	0.00584094	32.4632	47.9632	none
Mycbp	1427939_s_at	52.3988	0.000924231	0.000128579	48.1613	32.6613	none
Rbbp6	1453611_at	52.3958	0.000924323	0.00287195	49.289	33.789	none
Nrp1	1448944_at	-52.389	0.000924527	2.40497e-05	32.6919	48.1919	none
Zeb2	1458941_at	-52.3862	0.000924613	0.00803312	33.3094	48.8094	none
Abhd14b	1451326_at	-52.3858	0.000924625	0.00250676	32.4022	47.9022	none
Usp43	1424866_at	52.3789	0.000924837	0.01	49.423	33.923	none
Tmem106c	1434784_s_at	-52.3777	0.000924873	0.00151785	34.2526	49.7526	none
Tmem100	1449533_at	-52.3748	0.00092496	0.0048305	32.6846	48.1846	DP
Adcy9	1449620_s_at	-52.3727	0.000925023	0.01	32.4422	47.9422	none
Cd97	1418394_a_at	-52.3656	0.00092524	0.000789653	33.0123	48.5123	none
Gchfr	1435750_at	52.3511	0.000925683	0.00513284	48.3759	32.8759	none
5033406O09Rik	1430079_at	52.3496	0.000925726	0.00424591	49.3828	33.8828	none
Sdf4	1455584_at	-52.3274	0.000926404	0.00735345	32.748	48.248	none
Egfl7	1451428_x_at	-52.3234	0.000926525	0.00479029	33.2276	48.7276	none
Fam154b	1439963_x_at	52.3181	0.000926686	0.00207612	49.4367	33.9367	none
Paqr7	1460674_at	-52.3117	0.000926883	0.000411946	33.5236	49.0236	none
Antxr1	1451446_at	-52.3054	0.000927074	0.00126224	32.5933	48.0933	DP
Fam174a	1419170_at	-52.294	0.000927421	0.00827993	32.6585	48.1585	none
Mpp1	1450919_at	-52.2912	0.000927507	0.00410116	33.1353	48.6353	none
Ccdc52	1427030_at	-52.2786	0.000927892	0.00330598	33.3465	48.8465	none
Btbd3	1425660_at	52.2313	0.000929338	0.0072441	48.881	33.381	none
Tbc1d2b	1428508_at	-52.2246	0.000929544	0.00273565	32.6225	48.1225	none
Sort1	1423362_at	52.208	0.000930052	0.00493793	48.8466	33.3466	none
Pag1	1436570_at	52.1561	0.000931647	0.00204558	47.6365	32.1365	none
Tpd52l2	1417107_at	-52.1472	0.000931922	0.00331016	33.125	48.625	none
Fth1	1427021_s_at	-52.1097	0.000933077	0.00158748	32.4838	47.9838	none
Slc30a4	1418843_at	52.0979	0.000933438	0.00633326	50.8132	35.3132	none
Abcd2	1456812_at	-52.0872	0.000933769	0.00664006	33.7479	49.2479	none
Ndn	1455792_x_at	-52.0749	0.000934149	0.00175474	33.5004	49.0004	none
Eif2s2	1456617_a_at	52.0383	0.00093528	0.00110693	47.5856	32.0856	none
Pccb	1450969_at	-52.0328	0.000935451	0.00678502	34.8613	50.3613	none
Zfp800	1456790_at	51.9988	0.000936504	0.00126563	49.4261	33.9261	none
Cfl2	1418066_at	-51.9743	0.000937265	0.00534113	32.9934	48.4934	none
Ugp2	1451742_a_at	-51.9628	0.00093762	0.000735769	32.9711	48.4711	MC
Ndn	1437853_x_at	-51.9331	0.000938543	0.000266089	33.2389	48.7389	none
Acadm	1415984_at	-51.9099	0.000939266	0.0057202	33.4753	48.9753	none
Atp6v1c1	1419545_a_at	51.9019	0.000939515	0.01	48.9032	33.4032	MC
Ablim1	1460120_at	51.8868	0.000939985	0.00543962	49.0215	33.5215	none
Krba1	1449150_at	-51.8691	0.000940539	0.00320546	33.3433	48.8433	none
Paics	1423564_a_at	-51.8566	0.000940927	0.00232506	34.7299	50.2299	none
Myom1	1420693_at	-51.7829	0.000943233	0.00528665	32.9709	48.4709	none
Parva	1431375_s_at	-51.7264	0.000945008	0.00473366	34.0431	49.5431	none
Rag1ap1	1448948_at	-51.7152	0.000945361	0.00186	32.8732	48.3732	none
Cox7a1	1418709_at	-51.7129	0.000945434	0.0031532	32.8741	48.3741	none
Dlat	1426264_at	-51.7094	0.000945544	0.000720697	34.4322	49.9322	none
nan	1447534_at	51.7075	0.000945602	0.00054	49.7902	34.2902	none
Gm71	1455726_at	51.6893	0.000946175	0.00167767	47.5954	32.0954	none
Prkab2	1435874_at	-51.6889	0.000946188	0.00790266	32.6464	48.1464	none
Prkaa2	1434766_at	-51.6864	0.000946269	0.00644916	33.0441	48.5441	none
Tmem128	1448317_at	51.6545	0.000947275	0.00505455	49.066	33.566	none
Gramd1a	1416708_a_at	-51.6509	0.000947386	0.000507634	33.008	48.508	none
Aen	1437373_at	51.6305	0.000948031	0.000266839	48.9003	33.4003	none
Ccbl1	1428151_x_at	51.5778	0.000949698	0.000591462	47.9543	32.4543	none
Siae	1460387_a_at	-51.5746	0.000949803	0.00758268	32.9413	48.4413	none
Lgals1	1455439_a_at	-51.5596	0.000950277	0.0017567	33.9476	49.4476	none
Ctdsp2	1451075_s_at	-51.5555	0.000950406	0.00232782	32.6844	48.1844	none
Atp5a1	1449710_s_at	-51.5394	0.000950918	0.00234692	34.9519	50.4519	none
Pbxip1	1460344_at	-51.5101	0.00095185	0.01	32.7216	48.2216	none
Fbxw4	1417226_at	-51.501	0.000952138	0.00533713	33.0674	48.5674	none
Mgat1	1423609_a_at	-51.4742	0.000952992	0.00391791	32.3419	47.8419	none
Gcm2	1420456_at	51.4725	0.000953047	0.00238383	49.553	34.053	none
Cma1	1449456_a_at	-51.4678	0.000953195	0.000796001	33.7832	49.2832	none
nan	1444274_at	51.4572	0.000953535	0.000502881	49.1388	33.6388	none
Prkag2	1451140_s_at	-51.45	0.000953763	0.00779425	33.5646	49.0646	none
Mbp	1433532_a_at	-51.4481	0.000953824	0.00174697	32.8408	48.3408	none
Il13ra1	1427164_at	-51.4057	0.000955179	0.00722584	32.8665	48.3665	none
Cacnb3	1448656_at	-51.3729	0.00095623	0.00655838	33.2023	48.7023	none
Rab2b	1452667_at	-51.3431	0.000957184	0.00874689	34.0299	49.5299	none
Actn2	1448327_at	-51.3218	0.00095787	0.00112	32.8441	48.3441	none
Vim	1450641_at	-51.3047	0.000958419	0.00027302	33.3882	48.8882	none
Fech	1418699_s_at	-51.2981	0.000958629	0.00918744	33.227	48.727	none
Gphn	1426463_at	-51.282	0.000959149	0.00273313	34.6	50.1	none
Cab39l	1426367_at	-51.2385	0.000960551	0.00441186	32.5462	48.0462	none
Lmod3	1439658_at	-51.2289	0.000960861	0.00461028	32.7537	48.2537	none
Ulk2	1417847_at	-51.2037	0.000961673	0.00917893	32.6904	48.1904	none
Lnp	1456859_at	-51.1984	0.000961845	0.00556305	32.818	48.318	none
Fam160b1	1455429_at	-51.1797	0.000962451	0.00566465	33.0077	48.5077	none
Synpo2l	1447658_x_at	-51.1797	0.000962453	0.00556841	32.9022	48.4022	none
Liph	1456619_at	51.1371	0.000963831	0.00023289	50.0182	34.5182	none
Eef1a2	1418062_at	-51.1281	0.000964122	0.00389843	32.813	48.313	none
Vps36	1451343_at	51.0392	0.000967018	0.00186448	47.9171	32.4171	none
Kdelc2	1453071_s_at	-51.0043	0.000968154	0.00275095	33.1142	48.6142	none
Ankib1	1430160_at	51	0.000968296	0.01	48.201	32.701	none
Ciapin1	1448140_at	50.9878	0.000968695	0.00018	47.5605	32.0605	none
Ddr2	1455688_at	-50.9736	0.00096916	1.85504e-05	32.8637	48.3637	none
Adrbk2	1434450_s_at	-50.9678	0.00096935	0.00671455	32.8007	48.3007	none
Cdh2	1418815_at	-50.9507	0.000969911	0.00197899	33.0249	48.5249	none
Fam3c	1448904_at	-50.9467	0.000970041	0.00181822	32.7039	48.2039	none
Tmem177	1428956_at	-50.9287	0.000970632	0.00099	33.1686	48.6686	none
Sel1l	1436774_at	-50.9081	0.000971307	0.00839227	33.1623	48.6623	none
Pnpla5	1430693_at	-50.8964	0.000971692	0.00923476	33.6467	49.1467	none
Cd93	1456046_at	-50.8934	0.000971789	0.00103011	33.3984	48.8984	none
H2-T10,H2-T22,H2-T9	1449875_s_at	-50.8891	0.00097193	0.0050803	32.7473	48.2473	none
Cox6a2	1417607_at	-50.8879	0.000971971	0.00840807	32.9006	48.4006	none
Tgfbi	1437463_x_at	-50.8787	0.000972272	0.00128845	32.659	48.159	none
Cdc42se1	1428132_at	50.8502	0.000973212	0.00753027	49.156	33.656	none
Nr2f2	1416159_at	-50.8449	0.000973386	0.000488886	33.1597	48.6597	none
Cyb5	1416727_a_at	-50.8379	0.000973615	0.00526843	32.5637	48.0637	none
Slc25a5	1436874_x_at	50.8361	0.000973675	0.00344183	47.8129	32.3129	none
Nfkbie	1458299_s_at	-50.8195	0.000974223	0.00737546	32.8017	48.3017	none
Prkd1	1422673_at	-50.8155	0.000974356	0.000130324	33.2559	48.7559	none
Gdi2	1436016_x_at	-50.8023	0.00097479	0.00746082	34.4866	49.9866	none
Jak1	1433803_at	-50.8	0.000974866	0.00019	32.4274	47.9274	none
Hbs1l	1440050_at	50.7921	0.000975128	0.00871881	47.9609	32.4609	none
Morf4l1	1456142_x_at	-50.7596	0.000976204	0.00101294	34.1355	49.6355	none
Prkd2	1436589_x_at	-50.7304	0.000977171	0.00524729	33.4923	48.9923	none
Pmp22	1417133_at	-50.6988	0.00097822	0.00118284	33.0616	48.5616	none
Gamt	1422558_at	-50.6794	0.000978864	0.0017979	33.1981	48.6981	none
Scn3b	1435767_at	-50.6661	0.000979305	0.000768072	32.758	48.258	none
Cd55	1443906_at	-50.6485	0.000979892	0.0017683	32.5088	48.0088	none
Add3	1423298_at	-50.6245	0.000980693	0.00175018	33.3097	48.8097	none
Cd2bp2	1448624_at	50.607	0.000981276	0.01	47.9235	32.4235	none
Herc4	1431716_at	50.5971	0.000981605	0.00247753	49.212	33.712	none
Ttc32	1452972_at	-50.5754	0.000982333	0.00177535	34.5827	50.0827	none
Blcap	1420631_a_at	-50.5535	0.000983063	0.01	33.0746	48.5746	none
Eri1	1418827_at	50.5462	0.000983307	0.00750119	47.8059	32.3059	none
Pik3r1	1438682_at	-50.5354	0.000983671	0.0084036	33.1527	48.6527	none
Negr1	1456392_at	-50.511	0.000984489	0.00317881	33.4483	48.9483	none
Fbxo42	1427071_at	50.4797	0.00098554	0.000737235	48.236	32.736	none
Sec14l1	1453412_a_at	-50.4446	0.000986718	9.7387e-06	33.151	48.651	MC
Kcnk5	1421852_at	50.4386	0.000986921	0.00515113	50.2487	34.7487	none
Shoc2	1423129_at	50.4322	0.000987138	0.000672698	47.8737	32.3737	none
Myo10	1450650_at	50.4296	0.000987226	0.00722561	48.6395	33.1395	none
Plekho1	1417128_at	-50.4144	0.000987739	3.74021e-05	32.5835	48.0835	none
Ino80c	1433859_at	-50.3956	0.00098837	0.00701571	33.0983	48.5983	none
Pip4k2a	1419280_at	-50.3553	0.000989735	0.00339058	33.1662	48.6662	none
Oas1f	1442389_at	-50.3358	0.000990392	0.00583998	32.9391	48.4391	none
Fam136a	1417075_at	50.3243	0.000990784	6.2277e-05	47.3381	31.8381	none
Svil	1460735_at	-50.3093	0.000991293	0.0061922	32.3172	47.8172	none
Katnb1	1426665_at	50.3085	0.00099132	0.00387376	48.2841	32.7841	none
Dlat	1426265_x_at	-50.307	0.00099137	0.00738211	34.2703	49.7703	none
Piwil2	1449170_at	50.2991	0.000991637	0.00761048	47.8107	32.3107	ORS
Sh3bgrl	1428107_at	-50.2797	0.000992296	0.00547996	33.3715	48.8715	none
Zfp259	1419281_a_at	50.2317	0.000993927	0.00888563	48.5639	33.0639	none
Slc39a6	1441949_x_at	50.2237	0.000994202	0.00516668	48.2009	32.7009	none
Sulf1	1438200_at	-50.1699	0.000996039	0.00378489	32.8625	48.3625	none
Snx16	1424276_at	50.1685	0.000996087	0.00050953	50.2903	34.7903	none
Slc25a5	1434801_x_at	50.1561	0.000996508	0.00785365	48.0123	32.5123	none
Hexdc	1434844_at	-50.1521	0.000996646	0.00577745	33.2505	48.7505	none
Atp1b2	1435148_at	-50.1385	0.00099711	0.00224505	32.7966	48.2966	none
Gmcl1	1417114_at	50.091	0.000998738	0.00517506	48.1082	32.6082	MX
Klhdc2	1435020_at	-50.0902	0.000998766	0.00598158	33.6893	49.1893	none
Dnajc27	1435117_a_at	-50.0779	0.000999188	0.00443077	33.3097	48.8097	none
Ldb3	1416752_at	-50.0582	0.000999865	0.01	32.9473	48.4473	none
Mpp7	1453690_at	50.0455	0.0010003	0.00129692	50.3454	34.8454	none
Gdi2	1456581_x_at	-50.0369	0.0010006	0.00416125	34.0493	49.5493	none
St8sia4	1419186_a_at	-50.0322	0.00100076	0.000527522	32.7928	48.2928	none
Rnf180	1438306_at	50.0219	0.00100112	0.00134	47.7049	32.2049	none
Rb1	1444400_at	50.0072	0.00100162	0.00677405	48.3355	32.8355	none
Glb1	1416205_at	-49.997	0.00100197	0.00021	33.1286	48.6286	none
Tpm2	1419738_a_at	-49.9928	0.00100212	0.00354607	32.4894	47.9894	none
Spsb4	1451419_at	49.9771	0.00100266	0.00276583	47.6716	32.1716	none
Pea15a	1416406_at	-49.9737	0.00100278	0.00012	32.2481	47.7481	none
Smarca2	1430526_a_at	-49.9033	0.00100522	0.00395517	33.0062	48.5062	none
nan	1458967_at	49.894	0.00100554	0.00909894	49.7557	34.2557	none
Slc26a2	1427195_at	-49.8928	0.00100558	0.00358163	32.9187	48.4187	MC
Gypc	1423878_at	-49.8837	0.00100589	0.00165	32.9105	48.4105	none
Irs1	1423104_at	-49.8603	0.00100671	0.00275795	34.461	49.961	none
Lama2	1426285_at	-49.8545	0.00100691	9.37869e-07	33.3018	48.8018	DP
Ppp3ca	1426401_at	-49.8291	0.00100779	0.00793951	32.1503	47.6503	none
Tuba4a	1417375_at	49.7688	0.0010099	0.000725726	49.7217	34.2217	none
Slc30a5	1422497_at	-49.7651	0.00101002	0.00143205	34.3273	49.8273	none
Ap1m1	1459832_s_at	-49.7546	0.00101039	0.00530438	33.5276	49.0276	none
Pitrm1	1426453_at	49.7515	0.0010105	0.00216372	47.4493	31.9493	none
Amz2	1417241_at	-49.7383	0.00101096	0.00604592	34.5921	50.0921	none
Abca8a	1427371_at	-49.688	0.00101272	0.00214571	32.937	48.437	none
Pip4k2a	1449404_at	-49.6716	0.0010133	0.00015	32.5513	48.0513	none
Fam59a	1436827_at	49.6468	0.00101417	0.00248685	48.9917	33.4917	none
1110003E01Rik	1435464_at	-49.6312	0.00101472	0.00740966	32.6625	48.1625	none
Abca8b	1427546_at	-49.6203	0.0010151	0.01	33.231	48.731	none
Zswim7	1428515_at	-49.6152	0.00101528	0.00751756	33.262	48.762	none
Vipar	1416096_at	49.6051	0.00101564	0.00375066	48.159	32.659	none
Etnk1	1433514_at	-49.6031	0.00101571	0.01	33.6554	49.1554	none
Krtcap2	1417059_at	-49.5889	0.00101621	0.00426271	34.5502	50.0502	none
Eif2b5	1433886_at	49.5619	0.00101716	0.01	47.7014	32.2014	none
Surf4	1434589_x_at	-49.5198	0.00101865	0.00983089	33.6463	49.1463	none
Paqr7	1435312_at	-49.4715	0.00102036	0.000151974	32.9065	48.4065	none
Pabpc4	1421046_a_at	-49.4674	0.00102051	0.00442564	34.131	49.631	none
Spcs3	1451175_at	49.4672	0.00102051	0.00254253	48.1053	32.6053	none
Tshz2	1435385_at	-49.4583	0.00102083	0.00120424	32.4443	47.9443	none
Luc7l2	1423251_at	-49.4386	0.00102153	0.00118692	33.227	48.727	none
Lrch3	1454756_at	-49.4212	0.00102215	0.0010523	33.1129	48.6129	none
Jdp2	1450350_a_at	-49.4118	0.00102249	0.00572348	33.601	49.101	none
0610009L18Rik	1453141_at	-49.3656	0.00102413	0.00429217	32.8253	48.3253	none
Gpr137b-ps	1439256_x_at	-49.3534	0.00102457	0.000473677	32.9667	48.4667	none
Btrc	1425680_a_at	-49.3322	0.00102533	0.00271378	33.125	48.625	none
Galnt7	1426908_at	-49.3167	0.00102588	0.0061583	33.1388	48.6388	none
Lgals8	1422662_at	-49.3105	0.00102611	0.000939736	32.207	47.707	none
Ndufs3	1423737_at	-49.308	0.0010262	0.00886746	34.352	49.852	none
Eif2s2	1417712_at	49.3078	0.0010262	0.00521907	47.5078	32.0078	none
Arsb	1429189_at	-49.2875	0.00102693	0.00174393	32.8928	48.3928	none
Stx2	1418164_at	-49.2377	0.00102872	5.40977e-05	32.7921	48.2921	none
Myot	1418155_at	-49.2254	0.00102916	0.00720894	32.8335	48.3335	none
Acsl6	1451257_at	-49.225	0.00102917	0.00284576	32.4675	47.9675	none
Pde8a	1418406_at	-49.1604	0.0010315	0.000111498	32.4577	47.9577	none
Ehf	1419474_a_at	49.1362	0.00103238	0.00199452	50.0851	34.5851	none
Bmyc	1428669_at	-49.1266	0.00103272	0.00773878	34.8951	50.3951	MC
Myoz2	1418769_at	-49.1265	0.00103273	0.00390484	33.491	48.991	none
Ano1	1426571_at	-49.1215	0.00103291	0.01	32.5467	48.0467	none
Pqlc1	1426567_a_at	49.1187	0.00103301	0.00293026	50.0339	34.5339	none
Eml1	1428321_at	-49.1063	0.00103346	0.0026992	33.086	48.586	none
Aspa	1418472_at	-49.0755	0.00103458	0.000378251	32.7051	48.2051	none
Mybpc1	1444341_at	-49.0543	0.00103535	0.000885512	32.7636	48.2636	none
Akr1a4	1451035_a_at	-49.0007	0.0010373	0.00225599	32.6698	48.1698	none
Jag1	1421105_at	48.9998	0.00103733	0.00135084	47.9598	32.4598	none
C81608	1442934_at	48.965	0.0010386	0.00028	48.9537	33.4537	none
nan	1444643_at	-48.9451	0.00103932	0.000718249	33.0593	48.5593	none
Akr1a4	1435011_x_at	-48.9194	0.00104027	0.00974811	33.3059	48.8059	none
Ugp2	1426461_at	-48.9035	0.00104085	0.01	33.2955	48.7955	MC
Il2rg	1416295_a_at	-48.8909	0.00104131	0.00593167	33.1966	48.6966	none
Ubac1	1416963_at	-48.8699	0.00104208	0.00564091	33.8902	49.3902	none
Nucb1	1416903_at	-48.8663	0.00104221	0.00194035	32.8335	48.3335	none
Sparcl1	1416114_at	-48.8445	0.00104301	0.00851526	32.787	48.287	none
Ktn1	1455434_a_at	-48.8212	0.00104387	0.01	33.1389	48.6389	none
Parp10,Plec	1452178_at	-48.8178	0.00104399	0.0032533	32.4578	47.9578	none
2810422J05Rik	1428180_at	-48.8088	0.00104433	0.01	32.6315	48.1315	none
Ptpla	1457434_s_at	-48.778	0.00104546	0.00373256	33.66	49.16	none
Rras	1418448_at	-48.7753	0.00104556	0.00151054	32.2788	47.7788	none
Tbc1d16	1435763_at	-48.7667	0.00104588	0.00632991	33.3246	48.8246	none
Mical2	1438726_at	48.7647	0.00104595	0.01	48.3492	32.8492	none
Thoc5	1452672_at	48.741	0.00104683	0.00015	47.7017	32.2017	none
Atxn10	1456466_x_at	-48.7368	0.00104698	0.0066267	34.6269	50.1269	none
Mea1	1437943_s_at	48.7287	0.00104728	0.00339531	49.2305	33.7305	none
AW047730	1436642_x_at	48.722	0.00104753	0.00237839	49.6955	34.1955	none
Orai3	1434064_at	-48.7015	0.00104829	0.00316125	32.4262	47.9262	none
Spon1	1441226_at	48.6947	0.00104854	0.00255928	50.1226	34.6226	none
nan	1447596_at	48.6758	0.00104924	0.00139032	50.3951	34.8951	none
Atp1a2	1443823_s_at	-48.6669	0.00104957	0.00251453	33.1905	48.6905	none
Rora	1424034_at	-48.655	0.00105001	0.004778	32.7305	48.2305	none
Eef2k	1449013_at	-48.6542	0.00105004	0.00882793	32.839	48.339	none
Arf6	1418823_at	48.6423	0.00105049	0.00175	48.4347	32.9347	none
Txnl1	1423299_at	48.6333	0.00105082	0.00576159	48.2495	32.7495	none
Ggnbp2	1426011_a_at	-48.616	0.00105146	0.00260211	33.1606	48.6606	none
Tmem38a	1424177_at	-48.606	0.00105184	0.00348193	32.8537	48.3537	none
Dlc1	1436173_at	-48.586	0.00105258	0.000380942	33.0975	48.5975	none
Ap3s2	1422718_at	48.5249	0.00105486	0.00266144	47.7288	32.2288	none
D4Bwg0951e	1459552_at	48.4506	0.00105765	0.00658768	48.7884	33.2884	none
Zeb2	1456389_at	-48.4401	0.00105804	0.000725545	33.235	48.735	none
Fgf5	1438883_at	48.4292	0.00105846	0.00168889	49.382	33.882	none
Tbc1d10a	1448587_at	48.4257	0.00105859	0.00115071	48.3115	32.8115	none
Tmsb4x	1415906_at	-48.4245	0.00105863	0.00247766	32.559	48.059	none
Eny2	1456961_at	-48.4031	0.00105944	0.00417934	33.0261	48.5261	none
Pam	1418908_at	-48.398	0.00105963	0.01	32.5597	48.0597	none
St8sia1	1455695_at	48.3958	0.00105971	0.002174	50.5066	35.0066	none
Isyna1	1415977_at	48.3815	0.00106025	0.00258032	48.1523	32.6523	none
Hivep2	1434904_at	-48.361	0.00106102	0.00749446	33.0056	48.5056	none
Slc4a9	1439137_at	48.3573	0.00106117	8.11629e-05	49.6565	34.1565	none
Nenf	1417879_at	-48.3504	0.00106143	0.000553943	32.4861	47.9861	none
Fut10	1437388_at	-48.3331	0.00106208	0.000569911	33.5382	49.0382	none
Gm10094,Sap18	1419444_at	48.3276	0.00106229	0.01	47.6977	32.1977	none
Morf4l1	1438597_x_at	-48.3228	0.00106247	0.00146695	34.319	49.819	none
Shisa4	1438426_at	-48.3109	0.00106292	0.00133478	33.0507	48.5507	none
Vamp5	1430522_a_at	-48.3009	0.0010633	0.00801132	32.9132	48.4132	none
Orc3	1416115_at	-48.2957	0.0010635	0.000159123	33.9678	49.4678	none
Eif5b	1434605_at	48.289	0.00106375	0.00431995	47.8334	32.3334	none
Gimap4	1424375_s_at	-48.2749	0.00106429	0.002914	33.3538	48.8538	none
Rnf14	1422429_at	-48.2414	0.00106556	0.00390395	33.5276	49.0276	none
Lrrk1	1451986_s_at	-48.2411	0.00106557	0.00745723	32.5869	48.0869	none
Jak1	1433805_at	-48.213	0.00106664	0.00311443	32.4419	47.9419	none
Acp1	1422715_s_at	48.2099	0.00106676	0.00845328	47.5713	32.0713	none
Mapre2	1451990_at	-48.1827	0.00106779	0.00116	32.6813	48.1813	none
Tmem177	1428957_at	-48.1406	0.0010694	0.0024413	32.5828	48.0828	none
Snx16	1438803_s_at	48.1314	0.00106975	0.00049	50.3067	34.8067	none
Elac1	1453061_at	-48.1244	0.00107002	0.0051742	32.6072	48.1072	none
Dtna	1429768_at	-48.1204	0.00107017	0.00660374	32.8857	48.3857	none
Hacl1	1449047_at	-48.0927	0.00107123	0.003742	33.2074	48.7074	none
Krt17	1420193_at	48.0898	0.00107134	0.00564691	49.4551	33.9551	none
Mkrn2	1417935_at	-48.088	0.00107141	0.01	32.3334	47.8334	none
Gm4980	1455739_at	-48.0633	0.00107236	0.00394784	32.4179	47.9179	none
Dusp3	1434472_at	-48.0472	0.00107298	0.00107079	32.3323	47.8323	none
Stxbp6	1435396_at	-48.0464	0.00107301	0.00645337	33.1048	48.6048	none
Ttc1	1448537_at	48.0408	0.00107323	0.00596379	48.607	33.107	none
Abcc5	1418042_a_at	-48.0347	0.00107346	0.000301797	32.3755	47.8755	none
Igfbp5	1452114_s_at	-48.0283	0.00107371	0.000453727	33.0039	48.5039	none
Dusp23	1453074_at	-48.0178	0.00107411	0.00705246	32.4487	47.9487	none
Six4	1456862_at	-47.9753	0.00107575	0.000904176	32.7766	48.2766	none
AI429363	1444537_at	-47.9632	0.00107622	0.0030935	32.6557	48.1557	none
Meox2	1424233_at	-47.9493	0.00107676	0.0015393	32.7056	48.2056	none
Lmcd1	1424596_s_at	-47.893	0.00107893	0.000697588	32.56	48.06	none
Shox2	1438042_at	-47.8833	0.00107931	0.01	33.5319	49.0319	none
Lamb2	1416513_at	-47.8738	0.00107968	0.000140596	32.6828	48.1828	none
Rrm2b	1433773_at	-47.8642	0.00108005	8.82548e-05	33.5932	49.0932	none
Grem2	1418492_at	-47.8559	0.00108037	0.00784839	32.2585	47.7585	DP
Arsk	1453109_at	-47.8495	0.00108062	0.00779271	33.1458	48.6458	none
Dusp8	1447346_s_at	47.8121	0.00108208	0.01	49.4737	33.9737	none
Mtr	1439811_at	-47.8104	0.00108214	0.00708212	34.8899	50.3899	none
2013-03-02	1424888_at	-47.8094	0.00108218	0.00503965	32.0569	47.5569	none
Cacnb1	1426108_s_at	-47.8087	0.00108221	0.00483178	32.6188	48.1188	none
Sh3bp5	1421923_at	-47.7821	0.00108325	0.00511474	32.7895	48.2895	DP
4632419I22Rik	1433954_at	-47.7669	0.00108384	0.00816132	35.1999	50.6999	none
Npdc1	1415919_at	-47.7659	0.00108388	0.00410547	32.4375	47.9375	none
Gmcl1	1438887_a_at	47.7305	0.00108526	0.00816591	48.3886	32.8886	MX
Popdc2	1417806_at	-47.7121	0.00108599	0.00190711	32.6289	48.1289	none
Acsl1	1422526_at	-47.699	0.0010865	0.00095	34.0443	49.5443	none
S100a4	1424542_at	-47.6985	0.00108652	0.00327504	32.6557	48.1557	none
Diap2	1442003_at	-47.6867	0.00108698	0.00231	32.3741	47.8741	none
Hrc	1419109_at	-47.6626	0.00108793	0.00610996	33.0577	48.5577	none
2310010J17Rik	1439962_at	-47.6357	0.00108898	3.39729e-06	33.2415	48.7415	none
Bag1	1416394_at	-47.6308	0.00108918	0.00662967	32.8936	48.3936	none
8030411F24Rik	1451712_at	47.6272	0.00108932	0.00175363	49.1326	33.6326	none
Tmem42	1421127_at	-47.6178	0.00108969	0.00198303	33.3968	48.8968	none
Prkab2	1435875_at	-47.5945	0.00109061	0.00329607	32.3833	47.8833	none
Dlc1	1460602_at	-47.591	0.00109075	0.00228647	33.5211	49.0211	none
Napa	1416192_at	47.5736	0.00109143	0.00799385	49.672	34.172	none
Gys1	1416737_at	-47.5482	0.00109244	0.0056911	32.6085	48.1085	none
Yars	1460638_at	47.5055	0.00109413	0.00401834	47.7103	32.2103	none
Uqcc	1448337_at	-47.4954	0.00109453	0.01	34.1236	49.6236	none
Fam13c	1448557_at	-47.4767	0.00109527	0.00268271	32.9176	48.4176	none
S100a6	1421375_a_at	47.4636	0.00109579	0.000652633	50.166	34.666	none
Shisa5	1437503_a_at	-47.4617	0.00109587	0.0029125	32.4845	47.9845	none
Phactr2	1455101_at	-47.4589	0.00109598	0.00182449	32.5081	48.0081	none
Atp1a2	1427465_at	-47.448	0.00109641	0.00736763	33.1198	48.6198	none
Rilp	1457696_at	-47.4451	0.00109653	0.01	32.6979	48.1979	none
Prkar1b	1434325_x_at	-47.4361	0.00109688	0.00269886	33.8407	49.3407	none
Cdk17	1434082_at	47.4095	0.00109794	0.00136953	48.0357	32.5357	none
Ifnar1	1449026_at	-47.3733	0.00109939	0.000786668	33.7475	49.2475	none
Snx5	1417648_s_at	-47.3578	0.0011	0.01	34.7878	50.2878	none
Txndc9	1424512_a_at	47.3458	0.00110049	0.00603357	48.0912	32.5912	none
Nr4a2	1450750_a_at	-47.3441	0.00110056	0.0048868	33.0341	48.5341	none
Synpo2	1450828_at	-47.3244	0.00110134	0.00867799	32.6114	48.1114	none
Ccl25	1418777_at	47.3194	0.00110154	0.00821471	49.4256	33.9256	none
Hras1	1424132_at	47.3192	0.00110155	0.0044153	48.6492	33.1492	none
Cc2d2a	1436426_at	-47.294	0.00110256	0.00110031	34.4612	49.9612	none
Gm672	1436047_at	47.2913	0.00110267	0.00215269	50.0683	34.5683	none
Aqp1	1416203_at	-47.2772	0.00110324	0.00902924	32.8835	48.3835	none
Loxl2	1431004_at	-47.2696	0.00110354	0.000286378	33.509	49.009	none
Ddo	1451650_at	-47.2584	0.00110399	0.00853385	33.4489	48.9489	none
Slc25a12	1436440_at	-47.2525	0.00110423	0.000127081	32.8556	48.3556	none
1810058I24Rik	1436339_at	-47.2167	0.00110567	0.00339539	32.8038	48.3038	none
Chrna4	1456354_at	47.2125	0.00110584	0.00353554	49.0419	33.5419	none
Satb1	1436182_at	-47.2041	0.00110618	0.000350821	32.8277	48.3277	none
Sgca	1422654_at	-47.174	0.00110739	0.00833382	32.4899	47.9899	none
Elac1	1419228_at	-47.1606	0.00110793	0.0026434	32.5883	48.0883	none
She	1457094_at	-47.151	0.00110832	0.00113826	33.1069	48.6069	none
Ncoa7	1454809_at	-47.1435	0.00110863	0.00177336	32.9768	48.4768	none
Tmem43	1426434_at	-47.1301	0.00110917	0.00178606	32.5975	48.0975	none
Fitm1	1451488_at	-47.1011	0.00111034	0.000143441	32.8225	48.3225	none
Man1c1	1436193_at	-47.0441	0.00111266	0.000307146	32.6342	48.1342	none
Cacna1s	1420442_at	-47.002	0.00111438	0.0073051	32.8236	48.3236	none
Dctn3	1416247_at	46.9886	0.00111492	0.00449764	49.2164	33.7164	none
Hivep2	1422018_at	-46.9599	0.0011161	0.00460475	32.5724	48.0724	none
4931406C07Rik	1416607_at	-46.9531	0.00111637	0.00527599	34.3034	49.8034	MC
Ssr3	1447053_x_at	-46.9462	0.00111666	0.01	34.2005	49.7005	none
Stk35	1439802_at	-46.9026	0.00111845	0.000789281	33.2954	48.7954	none
Fkbp3	1416859_at	-46.8429	0.0011209	0.00147034	35.4429	50.9429	none
Uck2	1448604_at	46.8342	0.00112126	0.01	47.5339	32.0339	MX
Zcchc6	1448037_at	46.8182	0.00112192	0.00485634	49.0147	33.5147	none
Mpp5	1434954_at	-46.8154	0.00112203	0.00243397	32.5567	48.0567	none
Tanc1	1452714_at	-46.8121	0.00112217	0.00537386	32.3723	47.8723	none
Ptpdc1	1454726_s_at	-46.7447	0.00112496	0.00930481	33.562	49.062	none
Fam119a	1449274_at	-46.7399	0.00112515	0.00261931	33.9993	49.4993	none
Wwc1	1420008_s_at	46.7371	0.00112527	0.01	48.4725	32.9725	none
Toe1	1426527_at	-46.7316	0.0011255	0.00381726	35.3648	50.8648	none
Adrbk2	1440801_s_at	-46.7117	0.00112632	0.0059213	33.6353	49.1353	none
Arhgap15	1435959_at	-46.7074	0.0011265	8.65168e-05	32.7057	48.2057	none
2810055F11Rik	1424692_at	-46.7059	0.00112657	0.00136481	33.9346	49.4346	none
1500011K16Rik	1438678_at	-46.6968	0.00112694	0.0088697	34.0664	49.5664	none
Mybpc1	1442769_at	-46.6874	0.00112733	0.00039	32.7922	48.2922	none
Serpinb6a	1450138_a_at	-46.6773	0.00112775	0.00303833	32.3541	47.8541	none
Fam76a	1425328_at	-46.6464	0.00112904	9.17175e-05	32.4713	47.9713	none
Gimap6	1427891_at	-46.6402	0.0011293	0.00032	32.5903	48.0903	none
Bola3	1433970_at	-46.6387	0.00112936	0.00061004	33.7442	49.2442	none
Pskh1	1433522_at	-46.6333	0.00112959	0.00203175	34.4816	49.9816	none
Sorbs1	1428471_at	-46.6266	0.00112986	0.00251342	32.9318	48.4318	none
Ints6	1423274_at	-46.6117	0.00113048	0.00145843	32.7996	48.2996	none
Fam57b	1452806_at	-46.6022	0.00113088	0.00131211	33.5316	49.0316	none
Rhobtb1	1429206_at	-46.5682	0.0011323	0.00022	32.2812	47.7812	none
Zfp800	1456791_at	46.5487	0.00113312	0.00330587	49.015	33.515	none
Chn2	1428574_a_at	46.5373	0.0011336	0.00203632	48.1014	32.6014	MC
Hrasls	1422919_at	-46.5352	0.00113369	0.0006092	32.6373	48.1373	none
Hdac9	1434572_at	-46.5313	0.00113385	0.00874197	32.803	48.303	none
Flnc	1447812_x_at	-46.531	0.00113386	0.00443418	32.4685	47.9685	none
Mll1	1452377_at	-46.4856	0.00113577	0.00573282	32.6251	48.1251	none
Tcrg-V4	1450521_a_at	-46.4779	0.00113609	0.00591755	32.832	48.332	none
Nnmt	1432517_a_at	-46.4745	0.00113624	0.00516223	34.638	50.138	none
Slc25a11	1426586_at	-46.4661	0.00113659	0.01	33.188	48.688	none
Gapdh	AFFX-GapdhMur/M32599_M_at	-46.4492	0.0011373	0.000611603	32.8213	48.3213	none
Pbxip1	1451132_at	-46.4085	0.00113902	0.00311908	32.0121	47.5121	none
Bicc1	1423484_at	-46.3888	0.00113985	0.00093	32.7282	48.2282	none
Rxrg	1418782_at	-46.3788	0.00114028	0.00527237	33.7121	49.2121	none
Abcb8	1422015_a_at	46.3656	0.00114083	0.00249236	47.8608	32.3608	none
Synpo2l	1428295_at	-46.3649	0.00114086	0.00106216	33.1774	48.6774	none
Prrx1	1425528_at	-46.3592	0.0011411	1.16209e-07	32.9101	48.4101	none
Gaa	1419428_a_at	-46.3565	0.00114122	0.000774031	32.662	48.162	none
Prkcdbp	1423771_at	-46.3185	0.00114283	0.00143517	34.0773	49.5773	none
Tmem144	1452042_a_at	46.308	0.00114328	0.00320679	49.9024	34.4024	none
Enc1	1420964_at	46.2884	0.00114411	0.00753968	48.9928	33.4928	none
Lgals1	1419573_a_at	-46.263	0.00114519	0.00105939	33.9063	49.4063	none
Dnpep	1438557_x_at	-46.2449	0.00114596	0.00184896	33.4565	48.9565	none
Nav1	1436907_at	-46.2349	0.00114639	0.000310703	32.435	47.935	none
Capn3	1426043_a_at	-46.222	0.00114694	0.00582119	32.5009	48.0009	none
Nod1	1454733_at	-46.2149	0.00114724	0.000796312	32.1587	47.6587	none
Dlg2	1437927_at	-46.21	0.00114745	0.00159121	32.5478	48.0478	none
nan	1438295_at	46.2072	0.00114757	0.00802757	48.2099	32.7099	none
Retn	1449182_at	-46.1768	0.00114888	0.00270935	35.2177	50.7177	none
Scn7a	1436044_at	-46.171	0.00114912	0.00250041	32.6707	48.1707	none
B4galt5	1433617_s_at	-46.1468	0.00115016	0.00803831	32.8131	48.3131	none
Pak4	1428548_at	46.1405	0.00115043	0.0028777	49.4047	33.9047	none
BC090627,Cpt1b	1418328_at	-46.1307	0.00115085	0.00262311	32.6142	48.1142	none
Btbd19	1437606_at	46.1205	0.00115129	0.00024	49.0438	33.5438	none
Uhrf1bp1	1439482_at	-46.1138	0.00115158	0.00712492	35.5018	51.0018	none
Nav2	1457395_at	46.0965	0.00115232	0.01	49.3389	33.8389	none
Shroom4	1457465_at	-46.0819	0.00115295	0.0029283	33.8467	49.3467	none
Nipal1	1453345_at	46.0629	0.00115377	0.00576971	51.0001	35.5001	none
Zcchc24	1428432_at	-46.0614	0.00115383	0.00574669	33.4011	48.9011	none
Zbtb49	1428627_at	46.0502	0.00115431	0.00133971	48.8882	33.3882	none
Rcbtb2	1416390_at	-46.0169	0.00115575	0.00650967	33.9404	49.4404	none
Btbd2	1424054_at	-46.005	0.00115627	0.01	33.4265	48.9265	none
Nqo2	1455590_at	-46.0034	0.00115633	0.01	32.7699	48.2699	none
Asb12	1420346_at	-45.9814	0.00115729	0.00409613	32.9421	48.4421	none
Npy	1419127_at	45.981	0.0011573	3.75018e-05	49.4726	33.9726	MC
Slc22a4	1417639_at	-45.949	0.00115869	0.000442056	32.5142	48.0142	none
Arnt2	1434028_at	-45.9325	0.00115941	0.00177291	33.1592	48.6592	none
Mospd4	1429952_at	45.9261	0.00115969	0.000763236	49.581	34.081	none
Usp20	1423778_at	45.9203	0.00115994	2.5782e-05	48.6602	33.1602	none
Naa50	1428410_at	-45.9117	0.00116031	0.00725449	35.2871	50.7871	none
Pkig	1434820_s_at	-45.9017	0.00116075	0.00802767	33.5667	49.0667	none
Vcam1	1448162_at	-45.888	0.00116135	0.00342859	32.8304	48.3304	DP
Sptlc3	1439492_at	-45.8782	0.00116177	0.00551802	32.7214	48.2214	none
Serbp1	1418564_s_at	45.8776	0.0011618	0.00179	47.3116	31.8116	none
Ddb2	1425706_a_at	-45.8737	0.00116197	0.00254597	32.613	48.113	none
Gak	1426703_at	45.8713	0.00116207	0.01	50.4856	34.9856	none
Adhfe1	1424392_at	-45.836	0.00116361	0.00402232	33.1444	48.6444	none
Zbtb10	1436067_at	-45.8305	0.00116386	0.00279926	32.6989	48.1989	none
Pml	1456103_at	-45.8254	0.00116408	0.00542717	32.7546	48.2546	none
Scnn1a	1425088_at	45.7894	0.00116565	0.000574726	50.6355	35.1355	none
Nav2	1444780_at	45.7892	0.00116566	0.00685311	48.9207	33.4207	none
Nphp1	1416919_a_at	-45.7801	0.00116606	0.00693823	34.6835	50.1835	none
Prom2	1417047_at	45.767	0.00116664	0.000287063	50.5716	35.0716	MX
Pthlh	1422324_a_at	45.7546	0.00116718	0.00147834	49.6344	34.1344	ORS
Pdpn	1419309_at	-45.7405	0.0011678	0.00153469	33.7556	49.2556	none
Ank2	1434265_s_at	-45.736	0.001168	0.000566103	33.9087	49.4087	none
Cd276	1417599_at	-45.718	0.00116879	0.00183971	33.5454	49.0454	none
Cdh13	1423551_at	-45.7167	0.00116884	0.00393279	32.4719	47.9719	none
Slc25a5	1423772_x_at	45.7164	0.00116886	0.0097586	47.7096	32.2096	none
Ndn	1435383_x_at	-45.6904	0.00117	0.00326019	33.4558	48.9558	none
Gaa	1436849_x_at	-45.664	0.00117117	0.00149982	32.9144	48.4144	none
Dgcr6	1428753_a_at	-45.661	0.0011713	0.00877547	33.1792	48.6792	none
Aak1	1434935_at	45.6368	0.00117237	0.00919885	48.7963	33.2963	none
Immp2l	1419495_at	-45.6061	0.00117373	0.00408124	34.7904	50.2904	none
C2	1457664_x_at	-45.5737	0.00117516	0.00134944	32.4812	47.9812	none
Snx5	1417647_at	-45.5628	0.00117565	0.00454429	34.142	49.642	none
Acot8	1417449_at	45.5489	0.00117627	0.00267416	48.8126	33.3126	none
Duoxa1	1460372_at	45.5386	0.00117672	0.00289611	50.8166	35.3166	none
Rbm4	1416920_at	45.5053	0.00117821	5.04557e-05	47.8154	32.3154	none
Tnrc6a	1434898_at	-45.4972	0.00117857	0.01	33.0434	48.5434	none
Slc37a4	1417042_at	-45.4972	0.00117857	0.00203754	32.9863	48.4863	none
Antxr2	1426708_at	-45.4743	0.00117959	4.43857e-05	32.1955	47.6955	DP
Fam57b	1438641_x_at	-45.4658	0.00117997	0.00943118	32.8803	48.3803	none
Nufip2	1435632_at	-45.4484	0.00118075	0.00531702	32.5123	48.0123	none
Mpz	1423253_at	-45.4461	0.00118085	0.00185324	32.898	48.398	none
Mavs	1439185_x_at	-45.4435	0.00118097	0.00139286	33.118	48.618	none
Gm10672	1440759_at	-45.4421	0.00118103	0.00668696	32.6148	48.1148	none
Aldh1b1	1451260_at	45.441	0.00118108	0.00557605	49.8111	34.3111	none
Fgf22	1450205_at	45.4378	0.00118122	0.000838643	49.5527	34.0527	none
Zfp629	1436537_at	-45.4306	0.00118154	0.00428255	32.416	47.916	none
Mios	1424804_at	45.3654	0.00118447	1.8297e-05	47.851	32.351	none
Mbp	1419646_a_at	-45.3606	0.00118468	0.00480819	32.7594	48.2594	none
Tpm1	1447713_at	-45.2743	0.00118857	0.00595626	33.1003	48.6003	none
Klhl4	1439078_at	-45.2723	0.00118866	0.00332915	33.1383	48.6383	none
Tob1	1423176_at	45.2607	0.00118919	0.01	50.4239	34.9239	MX
Ptprm	1422541_at	-45.2293	0.00119061	0.00205508	32.7562	48.2562	none
Pgp	1428788_at	-45.2275	0.00119069	0.0045522	32.66	48.16	none
Cr1l	1422563_at	-45.2198	0.00119104	0.00226314	33.2043	48.7043	none
Slc9a3r2	1439369_x_at	-45.2174	0.00119115	0.00600986	32.5396	48.0396	none
Lpl	1415904_at	-45.2144	0.00119128	0.00297577	34.7934	50.2934	none
Ripk1	1439273_at	-45.1927	0.00119227	0.00259842	32.6553	48.1553	none
Ccdc28b	1452937_s_at	-45.1922	0.00119229	0.00334218	32.4816	47.9816	none
Ankrd40	1453744_a_at	-45.1892	0.00119243	0.00838761	32.803	48.303	none
Csnk1a1	1424827_a_at	45.1887	0.00119245	0.00525182	47.9288	32.4288	none
Ldb2	1421101_a_at	-45.17	0.0011933	6.87765e-06	32.7911	48.2911	none
Megf8	1460586_at	-45.1658	0.00119349	0.00113695	32.5533	48.0533	none
Cstb	1422507_at	45.152	0.00119412	0.00537223	50.3583	34.8583	none
Pick1	1419384_at	45.1483	0.00119429	0.00349751	50.1058	34.6058	none
Mark4	1456618_at	45.1453	0.00119442	4.56691e-05	49.2922	33.7922	none
Atp6v0a2	1434791_at	45.1201	0.00119557	0.01	50.1146	34.6146	none
Tmem173	1447621_s_at	-45.0954	0.0011967	0.000270134	32.6963	48.1963	none
Grpel1	1417320_at	45.092	0.00119685	0.00403263	47.535	32.035	none
Eif3a	1416660_at	45.0588	0.00119837	0.00424482	47.4391	31.9391	none
Zfp652	1434720_at	-45.0585	0.00119839	0.00443653	32.4932	47.9932	none
Kctd12	1434881_s_at	-45.0538	0.0011986	0.01	32.5146	48.0146	none
Hspa14	1448586_at	45.0505	0.00119875	0.00178288	47.4181	31.9181	none
Iqgap2	1433885_at	-44.9672	0.00120258	0.000754763	32.5273	48.0273	none
Arl4c	1436512_at	44.9509	0.00120333	0.0048192	48.5037	33.0037	none
Acp2	1436788_at	-44.9345	0.00120408	0.00394906	32.6951	48.1951	none
nan	1444789_at	-44.932	0.0012042	0.00813035	31.7927	47.2927	none
nan	1439692_at	44.9296	0.00120431	0.000736757	49.1064	33.6064	none
Gtpbp8	1455781_at	-44.9211	0.0012047	0.01	33.1368	48.6368	none
Plb1	1437893_at	44.9131	0.00120507	0.00828064	50.434	34.934	none
Paics	1423565_at	-44.9048	0.00120545	0.000964325	34.8034	50.3034	none
Cdh5	1433956_at	-44.8963	0.00120585	0.00361514	32.6116	48.1116	none
Serpinc1	1417909_at	44.892	0.00120604	0.00631041	49.8183	34.3183	none
Slitrk6	1437231_at	-44.8649	0.0012073	0.00989332	32.9079	48.4079	none
Car5b	1419705_at	-44.8637	0.00120735	0.000167757	34.3801	49.8801	none
Cxadr	1449949_a_at	44.8569	0.00120767	0.00542874	48.758	33.258	none
Cds2	1452832_s_at	-44.8498	0.001208	0.00674912	32.15	47.65	none
Lactb2	1425141_at	-44.8486	0.00120806	0.01	34.9573	50.4573	none
Pgk1	1439435_x_at	-44.8245	0.00120917	0.00256895	34.605	50.105	none
Pofut2	1437845_x_at	-44.824	0.0012092	0.00675434	34.5326	50.0326	none
Mcts2	1451058_at	44.8095	0.00120987	0.00124976	48.0175	32.5175	none
Tcte2	1425009_at	44.809	0.00120989	0.01	48.9632	33.4632	none
Gtf2f1	1417699_at	44.8081	0.00120993	0.00697443	47.8001	32.3001	none
Gspt1	1426736_at	44.783	0.0012111	0.01	47.5938	32.0938	none
5830411K21Rik	1430379_at	-44.7776	0.00121135	0.00610796	32.8275	48.3275	none
Fam164b	1454181_at	44.7623	0.00121207	0.00019276	49.1215	33.6215	none
8430419L09Rik	1427589_at	44.7296	0.00121359	0.00169583	49.6421	34.1421	none
Mef2d	1434487_at	-44.7288	0.00121363	0.00360747	32.3536	47.8536	none
Plekhg2	1418201_at	-44.7237	0.00121387	0.00653842	34.3075	49.8075	none
Rnasel	1426604_at	-44.6714	0.00121631	0.00438281	33.2454	48.7454	none
Exoc6	1455385_at	-44.6557	0.00121705	0.00859827	33.1984	48.6984	none
Fbxo3	1423491_at	-44.6471	0.00121746	0.00438916	32.6186	48.1186	none
C920025E04Rik,H2-T23,LOC100505163	1449556_at	-44.6387	0.00121785	0.00359811	32.3544	47.8544	none
H2-DMa	1459872_x_at	-44.6383	0.00121787	0.00580524	32.5972	48.0972	none
Prrc1	1429652_at	-44.6295	0.00121828	0.00528157	33.0336	48.5336	none
Zeb1	1446127_at	-44.6026	0.00121954	0.00168077	32.9297	48.4297	none
Ivns1abp	1425718_a_at	-44.5942	0.00121994	0.00179846	33.6559	49.1559	none
Ldb2	1439557_s_at	-44.5839	0.00122043	0.000584264	32.6023	48.1023	none
Ubr2	1429516_at	-44.5825	0.00122049	0.00171099	32.998	48.498	none
Tmem199	1433629_s_at	44.5818	0.00122053	0.00550064	48.0275	32.5275	none
Gas7	1457270_at	-44.579	0.00122066	0.00213695	32.5045	48.0045	none
Mllt1	1434805_at	44.5518	0.00122194	0.00382501	48.324	32.824	none
Aco2	1436934_s_at	-44.5414	0.00122243	0.0047444	33.3728	48.8728	none
Tnrc6a	1455128_x_at	-44.5355	0.00122271	0.00152033	32.6853	48.1853	none
1110020G09Rik	1453422_a_at	-44.4794	0.00122536	0.00178749	33.2271	48.7271	none
Gfra2	1459847_x_at	-44.4749	0.00122558	0.00872165	34.4871	49.9871	none
Akirin1	1416911_a_at	44.4692	0.00122585	0.00169046	48.6854	33.1854	none
Sh3rf3	1442105_at	44.4634	0.00122612	0.00948395	49.02	33.52	none
Ar	1437064_at	-44.4543	0.00122656	0.01	32.4326	47.9326	none
Trip10	1418092_s_at	-44.4408	0.0012272	0.00702346	32.3152	47.8152	none
Dtna	1419223_a_at	-44.4373	0.00122736	0.01	32.7874	48.2874	none
Mef2c	1451506_at	-44.4293	0.00122774	0.000304243	33.2067	48.7067	none
Gspt1	1452168_x_at	44.4035	0.00122897	0.01	47.5889	32.0889	none
Ndufa6	1448427_at	-44.396	0.00122933	0.00609933	32.5169	48.0169	none
Prex1	1434069_at	-44.3591	0.00123109	0.000774395	32.4763	47.9763	none
Flot2	1417544_a_at	-44.3384	0.00123208	0.00745941	32.2955	47.7955	none
Enpp3	1452384_at	-44.3335	0.00123231	0.00113574	32.2361	47.7361	none
Ppp2r3a	1437869_at	-44.3278	0.00123258	0.00962966	32.8552	48.3552	none
Cyld	1429201_at	-44.3276	0.0012326	0.00743023	32.3321	47.8321	none
Nubp1	1430778_a_at	44.3159	0.00123316	0.01	47.6412	32.1412	none
Asph	1425274_at	-44.2917	0.00123432	0.00760552	33.4417	48.9417	none
Htatsf1	1431058_at	-44.2724	0.00123524	0.00322838	32.8494	48.3494	none
Cnp	1418980_a_at	-44.2711	0.00123531	0.0093763	32.6021	48.1021	none
Car3	1453588_at	-44.2365	0.00123697	0.000649008	33.2365	48.7365	none
Mark1	1419834_x_at	44.2327	0.00123715	0.00473136	48.9317	33.4317	none
Akap7	1433905_at	-44.2254	0.0012375	0.00303412	32.2594	47.7594	none
Il2rg	1416296_at	-44.2241	0.00123756	0.00507219	32.8479	48.3479	none
Gp1bb	1422977_at	44.202	0.00123863	0.00978337	49.9152	34.4152	none
Tmed3	1416108_a_at	-44.2016	0.00123865	0.00031	32.6594	48.1594	none
Lrch1	1442757_at	-44.2009	0.00123868	0.000636471	32.7259	48.2259	none
Pip4k2a	1419279_at	-44.18	0.00123969	0.00131242	32.4726	47.9726	none
Rcan2	1421425_a_at	-44.1797	0.00123971	0.00403971	32.4296	47.9296	none
Nr2f2	1436475_at	-44.1663	0.00124035	0.00927721	32.576	48.076	none
Sec22b	1415766_at	-44.1584	0.00124074	0.00312947	32.9336	48.4336	none
Suclg2	1427441_a_at	-44.1382	0.00124171	2.09546e-09	34.9754	50.4754	none
Taf4a	1427460_at	44.131	0.00124206	0.000992719	49.9671	34.4671	none
Mtfr1	1451536_at	44.1272	0.00124225	0.000346201	48.5795	33.0795	none
Gda	1435748_at	-44.1249	0.00124236	0.00702048	32.5554	48.0554	none
Gemin7	1435764_a_at	-44.1126	0.00124295	0.000359466	32.8509	48.3509	none
Eif2s1	1452662_a_at	44.064	0.00124531	0.00233522	47.3675	31.8675	none
1190002H23Rik	1418003_at	-44.0136	0.00124777	0.00280318	33.3105	48.8105	none
Car3	1430584_s_at	-44.013	0.0012478	0.00208329	33.4435	48.9435	none
Fstl1	1448259_at	-43.9712	0.00124984	7.70764e-05	33.7059	49.2059	none
Lpp	1440167_s_at	43.9613	0.00125033	0.00346254	48.9394	33.4394	none
Naga	1449043_at	-43.9395	0.00125139	0.00788645	32.5698	48.0698	DP
Aloxe3	1449237_at	-43.933	0.00125171	0.00208481	32.3532	47.8532	none
Lrrc39	1453592_at	-43.9173	0.00125248	0.00969746	32.8491	48.3491	none
Ehhadh	1448382_at	-43.8915	0.00125375	0.00730736	34.9371	50.4371	none
Gsn	1456312_x_at	-43.8812	0.00125425	0.00494675	32.1392	47.6392	none
Prkci	1417410_s_at	43.881	0.00125426	0.00632933	47.9218	32.4218	none
Rbpj	1448957_at	-43.8808	0.00125427	0.00069	32.9226	48.4226	none
Myo1c	1419648_at	-43.8599	0.0012553	0.00479542	32.6572	48.1572	none
Srd5a1	1454649_at	43.8389	0.00125634	0.01	48.4051	32.9051	none
Tcrg-V2,Tcrg-V3	1422188_s_at	-43.8263	0.00125696	0.00230818	32.7289	48.2289	none
Myoz1	1448636_at	-43.8248	0.00125703	0.00924575	32.7175	48.2175	none
Egfl7	1435823_x_at	-43.803	0.00125811	0.00837362	33.0213	48.5213	none
Snx30	1437120_at	43.8005	0.00125824	0.0046547	48.4608	32.9608	none
Ptdss2	1458387_at	43.7949	0.00125851	0.00659109	49.1517	33.6517	none
Cmtm3	1448316_at	-43.7797	0.00125926	0.000539266	32.3436	47.8436	none
Naalad2	1422671_s_at	-43.7629	0.0012601	0.00282848	33.3	48.8	none
Sdc2	1417011_at	-43.7226	0.0012621	0.00338757	32.9715	48.4715	none
Wipf1	1436954_at	-43.6811	0.00126416	0.00055393	32.2426	47.7426	none
Gm9971	1437498_at	-43.668	0.00126481	0.00077	32.165	47.665	none
Asph	1450058_at	-43.6563	0.0012654	0.00124771	32.8461	48.3461	DP
Tpd52l2	1436828_a_at	-43.654	0.00126551	0.00148024	34.0432	49.5432	none
Mycbp	1427938_at	43.647	0.00126586	0.00267597	48.1889	32.6889	none
Pxmp2	1417841_at	-43.6268	0.00126687	0.01	33.2091	48.7091	none
Dolk	1424366_at	-43.6203	0.00126719	0.00230734	33.9139	49.4139	none
Trak1	1428327_at	-43.611	0.00126766	0.00628739	32.3481	47.8481	none
Gnb4	1419470_at	-43.5856	0.00126893	0.00486143	33.2234	48.7234	none
Ddah2	1416457_at	-43.5776	0.00126933	0.00611465	33.9406	49.4406	none
Ift172	1423068_at	-43.5521	0.00127061	0.0004	33.8925	49.3925	none
Gss	1448273_at	43.5315	0.00127164	0.001034	47.9798	32.4798	none
Gda	1435749_at	-43.5164	0.0012724	0.0075557	33.1836	48.6836	none
Git2	1435925_at	-43.5116	0.00127265	0.00113286	32.3128	47.8128	none
Spnb1	1455226_at	-43.4985	0.0012733	0.000147225	31.5879	47.0879	none
Rnf121	1426504_a_at	-43.4898	0.00127375	0.00180591	34.8904	50.3904	none
Cytip	1435697_a_at	-43.4746	0.00127451	0.00148149	32.4807	47.9807	none
Dock10	1435343_at	-43.4092	0.00127782	0.000259287	32.5232	48.0232	none
Glt28d2	1455455_at	43.3937	0.0012786	0.000731566	49.7186	34.2186	none
5930412G12Rik	1441338_at	43.3768	0.00127946	0.00124255	47.7312	32.2312	none
Cd47	1419554_at	-43.3751	0.00127955	0.000476157	32.5771	48.0771	none
Gstm1	1425627_x_at	-43.3732	0.00127964	0.00758485	32.713	48.213	none
Arfgap3	1426534_a_at	-43.3668	0.00127997	0.00338572	32.4716	47.9716	none
Stat6	1426353_at	-43.3577	0.00128043	3.9899e-05	32.0434	47.5434	none
Ocrl	1438396_at	-43.3449	0.00128108	0.00663074	35.1773	50.6773	none
P2ry10	1452815_at	-43.3427	0.00128119	0.00138481	32.3893	47.8893	none
Gstz1	1427552_a_at	-43.3197	0.00128237	0.01	34.693	50.193	none
Slc7a2	1436555_at	-43.3179	0.00128246	0.00351833	32.9846	48.4846	none
nan	1442239_at	43.3157	0.00128257	0.000134316	50.4212	34.9212	none
Rell1	1427243_at	-43.3122	0.00128275	0.00686407	34.8205	50.3205	MC
Gstp1	1449575_a_at	-43.3016	0.00128329	0.00675634	33.5119	49.0119	none
Prlr	1448556_at	-43.2899	0.00128388	0.00438611	33.88	49.38	DP
Fam82b	1457999_at	-43.2686	0.00128497	0.00740604	32.6966	48.1966	none
Gtf2ird1	1451899_a_at	43.2637	0.00128522	0.00769937	47.7935	32.2935	none
Lama4	1424807_at	-43.2467	0.00128609	0.00038906	33.035	48.535	none
Gm3244,Ndufb4	1428075_at	-43.2449	0.00128618	0.00751233	34.229	49.729	none
Mapk8ip2	1449225_a_at	43.2231	0.0012873	0.00707338	50.0615	34.5615	none
Adh5	1416185_a_at	-43.2116	0.00128789	0.00613047	35.5457	51.0457	none
Npc2	1448513_a_at	-43.2075	0.0012881	0.00268805	32.9033	48.4033	MC
Siae	1416539_at	-43.1942	0.00128878	6.1557e-05	32.5138	48.0138	none
Icam2	1448862_at	-43.1756	0.00128974	0.00117222	33.5376	49.0376	none
Chst1	1449147_at	-43.1732	0.00128986	1.89951e-06	33.7691	49.2691	none
Grb10	1425458_a_at	-43.1438	0.00129137	0.00514157	33.8824	49.3824	none
Rtn2	1419056_at	-43.1427	0.00129143	0.00476009	33.0165	48.5165	none
Cp	1417495_x_at	-43.1363	0.00129176	0.00154238	32.7412	48.2412	none
Sprr2h	1422240_s_at	43.0994	0.00129367	0.00565703	49.8974	34.3974	none
Ramp2	1418187_at	-43.0714	0.00129511	1.54605e-05	32.4848	47.9848	none
2810021G02Rik	1427349_x_at	-43.0694	0.00129522	0.00139582	34.3452	49.8452	none
Stard9	1436324_at	-43.064	0.0012955	0.00136412	32.5651	48.0651	none
Lamc1	1423885_at	-43.0485	0.0012963	0.00011	33.3823	48.8823	none
Aox1	1419435_at	-43.043	0.00129658	2.49937e-06	32.4628	47.9628	none
Rsu1	1419259_at	-42.994	0.00129913	0.00339043	33.3748	48.8748	none
nan	1444756_at	42.991	0.00129928	0.00388664	50.3995	34.8995	none
Aida	1423870_at	-42.9869	0.0012995	0.00807429	33.2079	48.7079	none
Lamc2	1421279_at	-42.952	0.00130132	0.00325918	34.5871	50.0871	none
Scn4b	1434008_at	-42.9458	0.00130164	0.00712828	33.1593	48.6593	none
Ebf1	1416302_at	-42.9315	0.00130238	0.00271835	33.7634	49.2634	DP
Lrrc39	1445841_at	-42.9241	0.00130277	0.0041869	33.0124	48.5124	none
Trim7	1439352_at	-42.9232	0.00130282	0.00307795	32.3906	47.8906	none
Nudt7	1431302_a_at	-42.9055	0.00130374	0.00483687	34.199	49.699	MC
Abca9	1440879_at	-42.8899	0.00130456	8.43682e-06	32.4565	47.9565	none
Fosl2	1437247_at	42.8852	0.0013048	0.01	49.1447	33.6447	none
BC024814	1424434_at	-42.8852	0.00130481	0.00108178	32.9051	48.4051	none
Gsn	1436991_x_at	-42.8772	0.00130522	0.00844263	32.1246	47.6246	none
Figf	1438953_at	-42.8763	0.00130527	0.00128306	32.6396	48.1396	none
Nr6a1	1428826_at	42.8752	0.00130533	0.00588256	50.9373	35.4373	none
Slc1a5	1416629_at	-42.8378	0.00130729	0.00175	32.875	48.375	none
Zbtb20	1437065_at	-42.8094	0.00130879	0.000577959	32.6075	48.1075	none
A630038E17Rik	1427655_a_at	-42.8089	0.00130881	0.00516344	32.6053	48.1053	none
Tie1	1416238_at	-42.8089	0.00130881	0.00341164	32.8074	48.3074	none
Mpp7	1432216_s_at	42.8066	0.00130893	0.0035721	48.0824	32.5824	none
Rbp4	1426225_at	-42.806	0.00130896	0.00604713	35.025	50.525	none
Wrn	1425074_at	-42.8028	0.00130913	0.00262901	34.189	49.689	none
Hspb6	1436332_at	-42.7767	0.00131051	0.01	32.5372	48.0372	none
Fut10	1454924_at	-42.7515	0.00131183	0.00614562	33.9491	49.4491	none
Dus1l	1423943_at	42.7436	0.00131225	0.000213134	47.3275	31.8275	none
Txlnb	1418952_at	-42.7279	0.00131308	0.00591654	32.3795	47.8795	none
Wdr41	1433620_at	-42.7075	0.00131416	0.00265841	33.6628	49.1628	none
Dap	1451112_s_at	-42.7072	0.00131418	0.00333303	32.9686	48.4686	none
Adck3	1417066_at	-42.6947	0.00131484	0.00725783	32.6633	48.1633	none
Clstn1	1421861_at	-42.6903	0.00131507	0.00628568	32.259	47.759	none
Tspan2	1424568_at	-42.6885	0.00131517	0.00659238	33.233	48.733	none
Slc41a3	1451707_s_at	-42.6885	0.00131517	0.00361881	32.9329	48.4329	none
Islr	1418450_at	-42.684	0.00131541	0.0004	33.3332	48.8332	DP
Mkl2	1435547_at	-42.6781	0.00131572	0.00656919	32.7681	48.2681	none
Rora	1420583_a_at	-42.6425	0.00131761	0.00895838	32.7983	48.2983	none
Ifitm3	1423754_at	-42.6394	0.00131778	0.000709071	32.474	47.974	none
Trabd	1425161_a_at	42.5793	0.00132098	0.000890339	48.54	33.04	none
Elovl1	1456530_x_at	-42.5724	0.00132135	0.00970007	33.3078	48.8078	none
Lamb3	1417812_a_at	-42.5627	0.00132187	0.00421911	32.23	47.73	ORS
Camk1	1417605_s_at	-42.5489	0.0013226	0.000511369	32.2366	47.7366	none
Ndn	1435382_at	-42.5282	0.00132371	0.00246955	33.5414	49.0414	none
Ly6a	1417185_at	-42.4885	0.00132584	0.000568328	32.514	48.014	none
Fbxw5	1417476_at	-42.4885	0.00132584	0.000267845	33.2022	48.7022	none
Tgfb3	1417455_at	-42.4602	0.00132736	0.00392463	34.0743	49.5743	none
Gars	1423784_at	42.4509	0.00132786	0.00447508	47.4438	31.9438	none
Mll5	1434704_at	-42.4506	0.00132788	0.00122396	32.1927	47.6927	none
Camkk2	1455401_at	-42.4422	0.00132833	0.00660379	32.9641	48.4641	none
Usp14	1455829_at	-42.4287	0.00132906	0.00567928	35.3902	50.8902	none
Eif2ak3	1449278_at	-42.424	0.00132931	0.00404428	33.4747	48.9747	none
AU040829	1455144_s_at	-42.4051	0.00133033	0.01	32.4095	47.9095	none
Hspbap1	1428566_at	42.4042	0.00133038	0.00197695	48.1993	32.6993	none
Bcr	1427265_at	42.4013	0.00133054	0.00339853	49.9648	34.4648	none
Trim54	1419440_at	-42.3633	0.00133259	0.00816825	32.5186	48.0186	none
Gbp6	1434380_at	-42.3393	0.00133389	0.0071197	33.0001	48.5001	none
Hspb3	1449872_at	-42.3013	0.00133596	0.00510013	32.8684	48.3684	none
Yme1l1	1423361_at	42.2965	0.00133622	0.00761259	47.7834	32.2834	none
Lrrk2	1431394_a_at	-42.2838	0.00133691	0.00029	33.2208	48.7208	none
Tbc1d9b	1428597_at	-42.2748	0.0013374	0.00645239	32.2737	47.7737	none
Eftud1	1460562_at	42.258	0.00133831	0.00277021	48.1151	32.6151	none
Zfyve21	1424670_s_at	-42.2401	0.00133929	0.00790016	34.7289	50.2289	none
Mycbp	1427940_s_at	42.219	0.00134044	0.00100604	48.5918	33.0918	none
Tmem38a	1424178_at	-42.1676	0.00134325	0.00633135	32.6814	48.1814	none
Cgnl1	1448052_at	42.167	0.00134328	0.000370076	48.5061	33.0061	none
Ppara	1457721_at	-42.1614	0.00134359	0.00347338	33.4398	48.9398	none
Serpinb1a	1416318_at	-42.1574	0.00134381	0.00170205	33.2342	48.7342	none
nan	1442470_at	42.1362	0.00134497	0.00544233	48.9993	33.4993	none
1700021C14Rik	1429961_at	-42.1258	0.00134555	0.00381662	33.1351	48.6351	none
Zfp449	1439945_at	-42.1161	0.00134608	0.000878064	33.5333	49.0333	none
Nmi	1425719_a_at	-42.113	0.00134625	0.000317917	32.6206	48.1206	none
Zfp651	1439542_at	-42.112	0.0013463	0.00443872	32.4437	47.9437	none
Prss52	1429578_at	42.1019	0.00134686	0.00560939	49.0849	33.5849	none
1700034H15Rik	1456959_at	42.0985	0.00134705	0.00693199	48.2774	32.7774	none
Angel2	1437050_s_at	-42.0945	0.00134727	0.00148019	34.2363	49.7363	none
8430410A17Rik	1423786_at	-42.0484	0.00134981	0.00727653	34.0732	49.5732	none
Sulf1	1436319_at	-42.038	0.00135039	0.00496094	33.0071	48.5071	none
Ppp1r1a	1422605_at	-42.0189	0.00135145	0.00207752	33.6063	49.1063	none
Zfp874a	1434171_at	-41.9744	0.00135391	0.01	32.6149	48.1149	none
Baiap2	1425656_a_at	41.9712	0.00135409	0.0023201	48.8958	33.3958	none
LOC100503839,Serf2	1433786_x_at	-41.9678	0.00135428	0.00037	32.8846	48.3846	none
Vav1	1422932_a_at	-41.9619	0.0013546	0.002596	32.5186	48.0186	none
Palld	1427228_at	41.9595	0.00135474	0.00289355	50.0528	34.5528	none
Tnpo2	1425592_at	41.9388	0.00135589	0.01	48.7879	33.2879	none
Kcnj16	1435094_at	-41.9337	0.00135617	0.01	33.9575	49.4575	none
Bicc1	1436029_at	-41.9314	0.0013563	0.000546071	32.6494	48.1494	none
Pgcp	1416441_at	-41.9241	0.00135671	0.000630563	32.4138	47.9138	none
Camk1	1417604_at	-41.9022	0.00135792	0.00137728	32.0577	47.5577	none
Drg1	1448336_at	41.8968	0.00135823	0.0052679	47.6442	32.1442	none
Nkiras2	1424416_at	41.8921	0.00135849	0.00567648	50.9806	35.4806	none
Iqsec1	1452327_at	-41.877	0.00135933	0.001119	32.0745	47.5745	none
Six4	1425767_a_at	-41.8676	0.00135986	0.00296961	32.5137	48.0137	none
Prrg1	1455724_at	-41.8668	0.0013599	0.000331716	33.0649	48.5649	none
Mtmr6	1425485_at	-41.856	0.00136051	0.00814667	32.7167	48.2167	none
Dst	1423626_at	-41.8324	0.00136183	0.00312111	32.4825	47.9825	MC
Erap1	1439068_at	-41.827	0.00136213	0.00773589	32.6238	48.1238	none
Drp2	1440452_at	-41.8234	0.00136233	0.00390784	33.1573	48.6573	none
Nova1	1426938_at	-41.8214	0.00136245	0.00426041	32.3172	47.8172	none
Pf4	1448995_at	-41.8083	0.00136318	0.000914262	32.6223	48.1223	none
Naa35	1453263_at	41.7828	0.00136461	0.01	47.4651	31.9651	none
Gng11	1448942_at	-41.7588	0.00136596	0.00193532	33.8295	49.3295	none
Dennd1c	1437121_at	-41.7251	0.00136786	0.00222928	32.2826	47.7826	none
Lpl	1431056_a_at	-41.725	0.00136786	0.00776078	34.4782	49.9782	none
Zfp560	1438026_at	-41.7182	0.00136825	0.00275231	33.4762	48.9762	none
BC021891	1425807_at	41.6776	0.00137054	0.00620107	49.5107	34.0107	none
Tns1	1428650_at	-41.6724	0.00137084	0.0012642	32.5674	48.0674	none
Mfng	1416992_at	-41.6706	0.00137094	0.00198182	33.3809	48.8809	none
Gsn	1437171_x_at	-41.6525	0.00137197	0.00655433	32.0722	47.5722	none
2013-09-03	1439833_at	-41.639	0.00137273	0.00185963	32.4322	47.9322	none
Tgfbi	1448123_s_at	-41.6381	0.00137278	0.00175586	32.3974	47.8974	none
Abcc4	1443870_at	-41.6344	0.001373	0.00414286	32.5465	48.0465	none
Ppp4c	1460288_a_at	41.6305	0.00137322	0.00674781	47.561	32.061	none
Sh3kbp1	1460337_at	-41.6279	0.00137336	0.00681655	32.7068	48.2068	MC
Zfp618	1436190_at	41.6264	0.00137345	0.00355116	47.9368	32.4368	none
4732471D19Rik	1436234_at	-41.6184	0.0013739	0.00273157	33.0485	48.5485	none
1110036O03Rik	1455288_at	-41.5885	0.0013756	0.00750144	33.0986	48.5986	none
C030044B11Rik	1429264_at	-41.5614	0.00137715	0.00146932	32.5977	48.0977	none
Vgll3	1430596_s_at	-41.5567	0.00137741	0.01	32.6116	48.1116	none
Arhgef3	1424250_a_at	-41.5545	0.00137754	0.0057825	32.5683	48.0683	none
Sipa1	1416206_at	-41.5433	0.00137818	0.00606775	32.2418	47.7418	none
Gpd1	1448249_at	-41.5239	0.00137929	0.000269336	34.7069	50.2069	none
Glrx2	1422998_a_at	41.5228	0.00137935	1.26451e-05	49.1206	33.6206	none
Celf2	1423895_a_at	-41.5132	0.0013799	0.000726979	32.2603	47.7603	MC
BC003331	1426089_a_at	-41.479	0.00138186	0.000212797	32.6218	48.1218	none
Prrx1	1439774_at	-41.472	0.00138226	0.00242255	32.7216	48.2216	none
Mon1a	1428898_at	41.4547	0.00138325	0.00431214	50.5119	35.0119	none
Clip3	1435256_at	-41.4468	0.00138371	0.00111124	32.6946	48.1946	none
Tram2	1439539_at	-41.4402	0.00138408	9.48272e-05	32.4972	47.9972	none
Mtap1s	1454732_at	-41.439	0.00138415	0.00146	32.3352	47.8352	none
Asb8	1424224_at	-41.407	0.001386	0.00825703	32.5579	48.0579	none
LOC100503839,Serf2	1435738_x_at	-41.3859	0.00138721	6.59378e-05	32.8489	48.3489	none
Parp9	1416897_at	-41.382	0.00138744	0.00116455	32.6631	48.1631	none
Dnm1	1460365_a_at	-41.3819	0.00138744	0.00101155	32.2717	47.7717	none
Ip6k3	1443503_at	-41.3517	0.00138918	0.000457947	32.5479	48.0479	none
Mn1	1454867_at	-41.3293	0.00139048	0.00018767	32.4804	47.9804	none
Samhd1	1434438_at	-41.3214	0.00139094	0.00257878	32.5081	48.0081	none
Galnt7	1425581_s_at	-41.3133	0.00139141	0.00362084	32.95	48.45	none
Camta2	1426901_s_at	-41.3015	0.00139209	0.00182847	32.0143	47.5143	none
Scara3	1427020_at	-41.258	0.00139462	0.00248509	32.2553	47.7553	DP
Adcy9	1418586_at	-41.2572	0.00139467	3.47348e-05	32.0196	47.5196	none
Adam19	1418402_at	-41.2372	0.00139583	0.00112936	32.428	47.928	none
Fat4	1460574_at	-41.2367	0.00139586	0.000540523	33.442	48.942	none
Igk-V38	1427855_at	41.231	0.00139619	0.000536378	49.907	34.407	none
Acox1	1416408_at	-41.2296	0.00139627	0.00271257	32.5967	48.0967	none
H2-Aa	1438858_x_at	-41.2146	0.00139715	0.00101675	32.282	47.782	none
Reck	1450784_at	-41.1945	0.00139832	0.00032	32.6941	48.1941	none
Dbndd2	1451431_a_at	41.1924	0.00139844	0.000995991	49.3998	33.8998	none
Me3	1429071_at	-41.1907	0.00139854	0.00577278	33.0321	48.5321	none
Fbln5	1416164_at	-41.1672	0.00139992	0.00516826	34.1668	49.6668	none
Thbs3	1416623_at	-41.1498	0.00140094	0.00482532	32.9844	48.4844	DP
Vat1	1423726_at	-41.1434	0.00140131	0.0021	32.2422	47.7422	MC
Lypd6	1456138_at	41.1308	0.00140205	0.00859166	49.4411	33.9411	none
Tusc5	1441096_at	-41.1144	0.00140301	0.01	33.13	48.63	none
Trim3	1451663_a_at	-41.0734	0.00140542	0.00381772	32.2106	47.7106	none
1110038B12Rik	1441081_a_at	41.0578	0.00140634	0.01	47.5199	32.0199	none
Pcyox1	1447277_s_at	-41.0564	0.00140642	0.00778507	32.1269	47.6269	none
Mterfd3	1455700_at	-41.036	0.00140762	0.00142496	33.1482	48.6482	none
Nrn1	1428393_at	-41.03	0.00140798	0.00252273	32.7388	48.2388	none
Plcl2	1426450_at	-41.0285	0.00140807	0.000881145	32.7633	48.2633	none
Marveld1	1436773_x_at	-40.9944	0.00141009	0.00358354	32.5251	48.0251	none
Sspn	1417645_at	-40.9858	0.00141059	0.00120779	32.9782	48.4782	none
Gimap8	1456061_at	-40.9788	0.00141101	0.00290643	32.521	48.021	none
Npepl1	1434507_at	-40.9499	0.00141273	0.00375531	32.0284	47.5284	none
Twist1	1418733_at	-40.9316	0.00141381	0.00507818	32.9883	48.4883	DP
Memo1	1449821_a_at	40.923	0.00141432	0.0035222	47.4167	31.9167	none
Kbtbd8	1433902_at	40.8895	0.00141632	0.000235251	47.369	31.869	none
Prkd3	1428229_at	-40.8722	0.00141735	0.00954861	33.0262	48.5262	none
Sephs2	1418325_at	40.8627	0.00141791	0.000726442	47.6055	32.1055	none
Rnf141	1433655_at	-40.8572	0.00141824	0.00523253	34.965	50.465	none
Dap3	1450848_at	-40.8561	0.00141831	0.00207	35.3943	50.8943	none
Coro1a	1455269_a_at	-40.8503	0.00141866	0.00261324	32.6648	48.1648	none
Acp2	1424654_at	-40.8431	0.00141909	0.00014	32.5584	48.0584	none
Atp8a2	1460294_at	40.8383	0.00141937	0.000254172	50.9384	35.4384	none
Esr1	1460591_at	-40.8239	0.00142024	0.00101309	32.9241	48.4241	none
Ank2	1434264_at	-40.8035	0.00142146	0.00454772	33.5621	49.0621	none
Abcg2	1422906_at	-40.7672	0.00142364	0.00925996	32.2499	47.7499	none
Atp5j	1416143_at	-40.767	0.00142365	0.0035113	33.8667	49.3667	none
Kidins220	1455762_at	-40.7606	0.00142403	0.00813587	31.9886	47.4886	none
Galns	1448744_at	-40.7491	0.00142473	0.00137161	32.6614	48.1614	none
1700063D05Rik	1457421_at	40.7468	0.00142487	0.00383056	51.4863	35.9863	none
Tbpl1	1434907_at	-40.7412	0.0014252	0.00760687	33.7435	49.2435	none
Hs6st2	1450047_at	-40.7349	0.00142558	0.00944645	34.8362	50.3362	DP
Mettl13	1439738_at	-40.7119	0.00142696	0.00162832	33.3693	48.8693	none
Smtnl1	1419145_at	-40.6941	0.00142804	0.01	32.6439	48.1439	none
2310014H01Rik	1431299_a_at	-40.6936	0.00142807	0.00310501	32.2272	47.7272	none
Zfp706	1426678_at	-40.6785	0.00142898	0.000543124	34.5095	50.0095	none
Elovl5	1437211_x_at	-40.6749	0.0014292	0.00115	33.7534	49.2534	none
Tomm22	1429103_at	40.6604	0.00143008	0.00649944	47.5578	32.0578	none
Abcc5	1438056_x_at	-40.6458	0.00143096	0.000628653	32.1388	47.6388	none
Rell1	1452359_at	-40.6371	0.00143149	0.000633008	35.4839	50.9839	none
Nrarp	1417985_at	40.6307	0.00143188	0.00348498	49.1775	33.6775	none
Golga5	1418447_at	-40.6271	0.00143209	0.00252476	33.0406	48.5406	none
Sema3f	1425840_a_at	40.5991	0.00143379	0.00700247	48.4413	32.9413	none
Emb	1415857_at	-40.5913	0.00143427	0.00667664	32.2891	47.7891	none
Mllt3	1431890_a_at	-40.5891	0.00143441	0.00194351	33.804	49.304	none
Nucb2	1418355_at	-40.579	0.00143502	0.00151773	32.8877	48.3877	none
Macc1	1457044_at	40.5753	0.00143524	0.00428388	48.3769	32.8769	none
Psmc1	1416005_at	40.571	0.00143551	0.00678446	47.3945	31.8945	none
Rapsn	1449331_a_at	-40.5587	0.00143625	0.00690316	32.7499	48.2499	none
Amot	1427584_at	-40.5582	0.00143629	0.00912715	33.4435	48.9435	none
6330512M04Rik	1455239_at	40.5506	0.00143675	0.00472002	48.6763	33.1763	none
Paqr5	1456348_x_at	40.5353	0.00143768	0.00320417	47.9629	32.4629	none
Gm10094,Sap18	1419445_s_at	40.5269	0.00143819	0.00296096	47.4694	31.9694	none
Ext2	1460170_at	-40.5188	0.00143869	0.000549941	33.9122	49.4122	none
Runx1t1	1448785_at	-40.5183	0.00143872	0.0068173	32.9125	48.4125	DP
Zfp467	1419564_at	-40.4864	0.00144067	0.00442855	32.4835	47.9835	none
Vwa2	1438567_at	-40.4748	0.00144138	0.000729921	33.7221	49.2221	none
Cyhr1	1435328_at	40.4584	0.00144239	0.00563153	49.3283	33.8283	none
Adcy4	1418098_at	-40.4227	0.00144458	0.00216078	32.3842	47.8842	none
Sned1	1435603_at	-40.4177	0.00144489	0.00104596	32.6207	48.1207	none
Camk2d	1422659_at	-40.4076	0.00144551	0.00659543	32.5026	48.0026	MC
Nagk	1419509_a_at	-40.4071	0.00144554	0.00705217	32.3577	47.8577	none
Napsa	1423590_at	-40.4063	0.00144559	0.00213913	32.3789	47.8789	none
Hinfp	1437757_at	40.3968	0.00144617	0.000175894	48.1593	32.6593	none
Wdr4	1423138_at	40.3966	0.00144618	0.00366598	47.6196	32.1196	none
Csnk2a2	1429302_at	-40.3792	0.00144726	0.00268092	32.2112	47.7112	none
Gmppa	1460594_a_at	-40.3678	0.00144796	0.0041632	32.3166	47.8166	none
Rfxank	1455371_at	40.354	0.00144881	4.69407e-05	49.6489	34.1489	none
Gda	1422868_s_at	-40.3345	0.00145002	0.00399704	32.7108	48.2108	none
Plcb4	1425339_at	-40.3019	0.00145204	0.00614114	33.5217	49.0217	none
Cbfa2t3	1438705_at	-40.2865	0.00145299	0.00720698	32.1968	47.6968	none
Sh3bgrl3	1416528_at	-40.2728	0.00145384	0.00624114	32.3871	47.8871	none
Hic1	1449226_at	-40.261	0.00145458	0.00583363	32.5567	48.0567	none
Prkcb	1460419_a_at	-40.248	0.00145539	0.005405	32.4287	47.9287	none
Arhgap30	1436171_at	-40.2457	0.00145553	0.00166335	32.3711	47.8711	none
2013-09-06	1436819_at	-40.2025	0.00145823	0.00506344	34.1817	49.6817	none
Asb6	1448431_at	40.2011	0.00145831	0.00730012	48.2893	32.7893	none
Ndor1	1428292_at	40.1751	0.00145993	0.000909978	49.0664	33.5664	none
Rgs10	1416882_at	-40.1596	0.0014609	0.000195475	32.4029	47.9029	none
Jsrp1	1432289_a_at	-40.1463	0.00146174	0.000389134	32.0342	47.5342	none
Lrpap1	1426696_at	-40.1274	0.00146292	0.0013465	32.7706	48.2706	none
nan	1455582_at	-40.1268	0.00146296	0.00155248	32.3405	47.8405	none
Eapp	1432444_a_at	40.1167	0.00146359	0.000312063	48.0003	32.5003	none
Zfp651	1435360_at	-40.1069	0.00146421	0.00544986	32.7105	48.2105	none
Plec	1434610_at	-40.102	0.00146452	0.00632187	32.2637	47.7637	none
Sirpa	1416985_at	-40.0546	0.0014675	0.00697975	32.2756	47.7756	none
Gbp2	1435906_x_at	-40.0526	0.00146763	0.00392524	32.8282	48.3282	none
Crcp	1418249_at	40.0511	0.00146772	0.000991803	47.5688	32.0688	none
Angptl1	1455224_at	-40.0362	0.00146866	3.6205e-05	32.9262	48.4262	none
Erg	1440244_at	-40.0327	0.00146888	0.00443681	33.4933	48.9933	none
LOC100504230	1433935_at	-40.0317	0.00146894	0.000250285	33.0167	48.5167	none
Pdlim7	1417959_at	-40.0215	0.00146959	0.0011972	32.8616	48.3616	none
Twist2	1448925_at	-40.0181	0.00146981	0.0019766	33.8932	49.3932	none
Rnf34	1415791_at	40.0052	0.00147062	0.00851735	47.6454	32.1454	none
Ccdc82	1435346_at	-39.9985	0.00147105	0.00402789	32.3857	47.8857	none
Mocs3	1428924_at	39.9935	0.00147136	0.00485784	49.0938	33.5938	none
Rnf130	1429265_a_at	-39.9804	0.00147219	0.000432548	32.4988	47.9988	none
Lactb	1449014_at	39.9563	0.00147372	0.0043424	49.2222	33.7222	none
Gapdh,Gm2451,Gm2606,LOC100046480	1447999_x_at	-39.9473	0.00147429	0.00515511	32.4074	47.9074	none
Bfar	1426488_at	-39.9401	0.00147475	0.00112202	32.4801	47.9801	none
Fam175b	1433846_s_at	-39.9156	0.00147631	0.00523951	33.5298	49.0298	none
Ppp2r2d	1420033_s_at	-39.9138	0.00147642	0.00441989	32.8501	48.3501	none
Smox	1424268_at	39.9105	0.00147663	0.0087957	48.9117	33.4117	none
Plp1	1451718_at	-39.9026	0.00147713	0.00885012	34.5606	50.0606	MC
Ptprc	1422124_a_at	-39.8882	0.00147805	0.000553777	32.3301	47.8301	none
Vldlr	1435893_at	-39.81	0.00148305	0.00550232	32.1881	47.6881	none
Atoh7	1422929_s_at	39.8026	0.00148352	0.00850233	49.4251	33.9251	none
Slc6a4	1417150_at	-39.7423	0.0014874	0.00383654	32.4457	47.9457	none
Figf	1438954_x_at	-39.7397	0.00148757	0.0003	32.6448	48.1448	none
Cog4	1419809_s_at	-39.7331	0.00148799	4.34514e-08	33.5871	49.0871	none
Fli1	1422024_at	-39.7307	0.00148815	0.00473068	32.7532	48.2532	none
P4htm	1459807_x_at	-39.726	0.00148845	0.00542391	32.7583	48.2583	none
Ppap2a	1422619_at	-39.7226	0.00148867	0.00034	32.9408	48.4408	none
Rnf150	1429097_at	-39.7224	0.00148868	0.00979773	32.2505	47.7505	none
Syt11	1456464_x_at	-39.7189	0.00148891	0.00653361	32.7047	48.2047	none
H6pd	1452145_at	-39.7087	0.00148956	0.00602381	32.4779	47.9779	none
Reln	1449465_at	-39.6972	0.00149031	0.00325775	32.2849	47.7849	none
Il1rl2	1434903_s_at	-39.674	0.00149181	0.00638463	32.8371	48.3371	none
Il1rl1	1425145_at	-39.6587	0.0014928	0.0066883	32.4053	47.9053	none
Pik3r5	1434980_at	-39.6534	0.00149314	0.00128516	32.0974	47.5974	none
0610010B08Rik,Gm14295,LOC627901	1426558_x_at	-39.633	0.00149446	0.00197062	34.4621	49.9621	none
BC096441,Tnfsf12	1452440_at	-39.6257	0.00149494	0.01	32.4292	47.9292	none
2700068H02Rik	1431906_at	39.6234	0.00149509	0.0091003	49.1348	33.6348	none
Rabgap1	1460486_at	39.6172	0.00149549	0.01	47.744	32.244	none
Lcp1	1415983_at	-39.5996	0.00149663	0.00452155	32.3866	47.8866	MC
Cd207	1425243_at	-39.5858	0.00149753	0.00206681	32.5599	48.0599	none
Was	1419631_at	-39.5853	0.00149757	0.00318936	32.7004	48.2004	none
Hexa	1449024_a_at	-39.5822	0.00149777	0.00013	32.1539	47.6539	MC
Ptprj	1455030_at	-39.573	0.00149837	0.00039416	32.4881	47.9881	MC
[truncated: 1,975 more rows]
