# Supplementary material for: Mouse Hair Cycle Expression Dynamics Modeled as Coupled Mesenchymal and Epithelial Oscillators
Source: PLoS Comput Biol. 2014 Nov 6;10(11):e1003914. doi: 10.1371/journal.pcbi.1003914 (PMC4222602; doi:10.1371/journal.pcbi.1003914)
Supplement: File S4 — List of gene symbols corresponding to possible negative feedback targets (see section Identification of negative feedback targets). (TXT) [file pcbi.1003914.s021.txt]

Il18
E330020D12Rik
Cd68
Tmem106a
Wisp2
Hoxc10
Pltp
Gm11428
Cyp27a1
Pcolce
Igfbp6
Kbtbd11
Grn
Chpf
Prdm8
P2rx4
Mmp23
Cd38
Tgfb2
Ctsk
Irf4
NA
Ahnak2
C1qtnf6
C1qb
C1qa
Tcn2
Naip5
Gpx3
Mgp
Aebp1
Ms4a6d
Cthrc1
Tslp
Gm22
Prelp
Mmp2
Dpep1
Dusp18
Fyb
Ear2
Scgb1a1
9230105E10Rik
Ace
Hspb7
Slco2b1
Oasl2
Cd86
Myl4
Serping1
Col1a2
Col1a1
Fcrls
Adamts2
Il1r2
Folr2
Lipa
Lbp
B830012L14Rik
Sema3b
Timp2
D13Ertd787e
Parp4
Pydc4
Cfb
Cpz
Epsti1
Pdgfrl
Mmp3
Btc
Adam23
Aldh1l2
Cd209b
Smoc2
Cd209a
Cfp
