# Supplementary material for: Mouse Hair Cycle Expression Dynamics Modeled as Coupled Mesenchymal and Epithelial Oscillators
Source: PLoS Comput Biol. 2014 Nov 6;10(11):e1003914. doi: 10.1371/journal.pcbi.1003914 (PMC4222602; doi:10.1371/journal.pcbi.1003914)
Supplement: File S5 — GO term enrichment for gene symbols corresponding to possible negative feedback targets (see section Identification of negative feedback targets). (XLSX) [file pcbi.1003914.s022.xlsx]

## Sheet: sup_file_3_negFBEnrich.tsv
Category	Term	Count	%	Benjamini	PValue	List Total	Pop Hits	Pop Total	Genes
GOTERM_CC_FAT	GO:0005576~extracellular region	37	50	6.42e-16	7.46e-18	59	1680	12504	CTHRC1, AEBP1, IL18, BTC, IGFBP6, MMP3, TIMP2, MMP23, MMP2, SCGB1A1, PCOLCE, CPZ, TGFB2, CFP, SMOC2, WISP2, ACE, C1QTNF6, GM11428, GPX3, SEMA3B, LBP, PLTP, CFB, ADAM23, MGP, SERPING1, TCN2, PRELP, C1QA, C1QB, TSLP, GRN, PDGFRL, COL1A2, COL1A1, ADAMTS2
GOTERM_CC_FAT	GO:0044421~extracellular region part	20	27.027	3.64e-08	8.46e-10	59	774	12504	CTHRC1, IL18, BTC, MGP, SERPING1, TIMP2, MMP3, MMP23, MMP2, CPZ, TGFB2, PRELP, TSLP, SMOC2, GRN, GPX3, COL1A2, COL1A1, LBP, ADAMTS2
GOTERM_CC_FAT	GO:0005578~proteinaceous extracellular matrix	11	14.8649	2.68e-05	9.35e-07	59	297	12504	CTHRC1, SMOC2, COL1A2, COL1A1, TIMP2, MMP23, MMP3, ADAMTS2, MMP2, PRELP, CPZ
GOTERM_CC_FAT	GO:0031012~extracellular matrix	11	14.8649	2.88e-05	1.34e-06	59	309	12504	CTHRC1, SMOC2, COL1A2, COL1A1, TIMP2, MMP23, MMP3, ADAMTS2, MMP2, PRELP, CPZ
GOTERM_MF_FAT	GO:0008237~metallopeptidase activity	9	12.1622	0.000111	6.83e-07	54	187	13288	ACE, AEBP1, ADAM23, MMP23, MMP3, ADAMTS2, MMP2, DPEP1, CPZ
GOTERM_BP_FAT	GO:0051604~protein maturation	7	9.45946	0.000313	1.48e-06	52	96	13588	C1QA, CFP, C1QB, CFB, SERPING1, ADAMTS2, CPZ
GOTERM_BP_FAT	GO:0016485~protein processing	7	9.45946	0.00032	1.01e-06	52	90	13588	C1QA, CFP, C1QB, CFB, SERPING1, ADAMTS2, CPZ
GOTERM_BP_FAT	GO:0051605~protein maturation by peptide bond cleavage	6	8.10811	0.000538	4.25e-06	52	65	13588	C1QA, CFP, C1QB, CFB, SERPING1, ADAMTS2
GOTERM_BP_FAT	GO:0006508~proteolysis	16	21.6216	0.000559	3.53e-06	52	1034	13588	AEBP1, ADAM23, CFB, SERPING1, MMP3, MMP23, MMP2, PCOLCE, CPZ, CFP, C1QA, C1QB, ACE, CTSK, ADAMTS2, DPEP1
GOTERM_BP_FAT	GO:0002684~positive regulation of immune system process	9	12.1622	0.000562	8.87e-07	52	206	13588	C1QA, CFP, C1QB, CD38, CFB, IL18, SERPING1, LBP, TGFB2
GOTERM_BP_FAT	GO:0002526~acute inflammatory response	6	8.10811	0.000997	1.26e-05	52	81	13588	C1QA, CFP, C1QB, CFB, SERPING1, LBP
GOTERM_BP_FAT	GO:0002541~activation of plasma proteins involved in acute inflammatory response	5	6.75676	0.00100215	9.49e-06	52	36	13588	C1QA, CFP, C1QB, CFB, SERPING1
GOTERM_BP_FAT	GO:0006956~complement activation	5	6.75676	0.00100215	9.49e-06	52	36	13588	C1QA, CFP, C1QB, CFB, SERPING1
GOTERM_BP_FAT	GO:0050778~positive regulation of immune response	7	9.45946	0.00101367	1.12e-05	52	136	13588	C1QA, CFP, C1QB, CFB, SERPING1, LBP, TGFB2
GOTERM_BP_FAT	GO:0045087~innate immune response	6	8.10811	0.00307292	4.85e-05	52	107	13588	C1QA, CFP, C1QB, CFB, SERPING1, LBP
GOTERM_BP_FAT	GO:0006959~humoral immune response	5	6.75676	0.0034087	4.85e-05	52	54	13588	C1QA, CFP, C1QB, CFB, SERPING1
GOTERM_BP_FAT	GO:0048584~positive regulation of response to stimulus	7	9.45946	0.00376942	6.55e-05	52	186	13588	C1QA, CFP, C1QB, CFB, SERPING1, LBP, TGFB2
GOTERM_BP_FAT	GO:0002252~immune effector process	6	8.10811	0.00556918	0.000106	52	126	13588	C1QA, CFP, C1QB, CFB, SERPING1, LBP
GOTERM_MF_FAT	GO:0019838~growth factor binding	5	6.75676	0.00770731	0.00019	54	72	13288	IL1R2, WISP2, IGFBP6, COL1A2, COL1A1
GOTERM_BP_FAT	GO:0006958~complement activation, classical pathway	4	5.40541	0.00849135	0.000188	52	30	13588	C1QA, C1QB, CFB, SERPING1
GOTERM_MF_FAT	GO:0008233~peptidase activity	11	14.8649	0.00875946	0.000162	54	629	13288	ACE, AEBP1, CTSK, ADAM23, CFB, MMP23, MMP3, ADAMTS2, MMP2, DPEP1, CPZ
GOTERM_BP_FAT	GO:0006954~inflammatory response	7	9.45946	0.00904949	0.000186	52	225	13588	C1QA, CFP, C1QB, LIPA, CFB, SERPING1, LBP
GOTERM_CC_FAT	GO:0005615~extracellular space	10	13.5135	0.00905064	0.000528	59	511	12504	TSLP, IL18, GRN, BTC, GPX3, MGP, SERPING1, LBP, MMP2, TGFB2
GOTERM_MF_FAT	GO:0070011~peptidase activity, acting on L-amino acid peptides	11	14.8649	0.00928677	0.000114	54	603	13288	ACE, AEBP1, CTSK, ADAM23, CFB, MMP23, MMP3, ADAMTS2, MMP2, DPEP1, CPZ
GOTERM_BP_FAT	GO:0002455~humoral immune response mediated by circulating immunoglobulin	4	5.40541	0.0104969	0.0003	52	35	13588	C1QA, C1QB, CFB, SERPING1
GOTERM_BP_FAT	GO:0002253~activation of immune response	5	6.75676	0.0110515	0.000298	52	86	13588	C1QA, CFP, C1QB, CFB, SERPING1
GOTERM_BP_FAT	GO:0002460~adaptive immune response based on somatic recombination of immune receptors built from immunoglobulin superfamily domains	5	6.75676	0.0114411	0.000272	52	84	13588	C1QA, C1QB, CFB, IL18, SERPING1
GOTERM_BP_FAT	GO:0002250~adaptive immune response	5	6.75676	0.0114411	0.000272	52	84	13588	C1QA, C1QB, CFB, IL18, SERPING1
GOTERM_BP_FAT	GO:0009611~response to wounding	8	10.8108	0.0115661	0.000294	52	347	13588	C1QA, CFP, C1QB, LIPA, CFB, SERPING1, LBP, TGFB2
GOTERM_MF_FAT	GO:0004222~metalloendopeptidase activity	5	6.75676	0.0348799	0.00108845	54	114	13288	ADAM23, MMP23, MMP3, ADAMTS2, MMP2
GOTERM_BP_FAT	GO:0019724~B cell mediated immunity	4	5.40541	0.049683	0.00184699	52	65	13588	C1QA, C1QB, CFB, SERPING1
GOTERM_BP_FAT	GO:0030574~collagen catabolic process	3	4.05405	0.050922	0.00181194	52	17	13588	MMP3, ADAMTS2, MMP2
GOTERM_BP_FAT	GO:0044243~multicellular organismal catabolic process	3	4.05405	0.0523541	0.00203355	52	18	13588	MMP3, ADAMTS2, MMP2
GOTERM_BP_FAT	GO:0001817~regulation of cytokine production	5	6.75676	0.0530993	0.00180559	52	139	13588	IL18, IRF4, LBP, CD209B, SCGB1A1
GOTERM_BP_FAT	GO:0016064~immunoglobulin mediated immune response	4	5.40541	0.0548149	0.00168803	52	63	13588	C1QA, C1QB, CFB, SERPING1
GOTERM_BP_FAT	GO:0006955~immune response	8	10.8108	0.0548352	0.00177747	52	471	13588	C1QA, CFP, C1QB, CFB, OASL2, IL18, SERPING1, LBP
GOTERM_BP_FAT	GO:0002449~lymphocyte mediated immunity	4	5.40541	0.0707154	0.00288779	52	76	13588	C1QA, C1QB, CFB, SERPING1
GOTERM_MF_FAT	GO:0008238~exopeptidase activity	4	5.40541	0.0712297	0.00271632	54	70	13288	ACE, AEBP1, DPEP1, CPZ
GOTERM_BP_FAT	GO:0032963~collagen metabolic process	3	4.05405	0.0779499	0.00332262	52	23	13588	MMP3, ADAMTS2, MMP2
GOTERM_BP_FAT	GO:0044259~multicellular organismal macromolecule metabolic process	3	4.05405	0.0815457	0.00361601	52	24	13588	MMP3, ADAMTS2, MMP2
GOTERM_BP_FAT	GO:0044236~multicellular organismal metabolic process	3	4.05405	0.0916779	0.00423764	52	26	13588	MMP3, ADAMTS2, MMP2
GOTERM_BP_FAT	GO:0002443~leukocyte mediated immunity	4	5.40541	0.094062	0.00450834	52	89	13588	C1QA, C1QB, CFB, SERPING1
