# Supplementary material for: Mouse Hair Cycle Expression Dynamics Modeled as Coupled Mesenchymal and Epithelial Oscillators
Source: PLoS Comput Biol. 2014 Nov 6;10(11):e1003914. doi: 10.1371/journal.pcbi.1003914 (PMC4222602; doi:10.1371/journal.pcbi.1003914)
Supplement: File S6 — Compressed folder of code and scripts used in this study (see contained readme.txt). (ZIP) [file pcbi.1003914.s023.zip]

Archive with 103 entries (80 files):
- code/
- code/.DS_Store
- __MACOSX/
- __MACOSX/code/
- __MACOSX/code/._.DS_Store
- code/2pop/
- code/2pop/calTStat.py
- code/2pop/dissectCellPop.m
- __MACOSX/code/2pop/
- __MACOSX/code/2pop/._dissectCellPop.m
- code/2pop/readme.txt
- __MACOSX/code/2pop/._readme.txt
- code/2pop/run_2popmod.m
- code/2pop/statsDCP.m
- code/meanField/
- code/meanField/.DS_Store
- __MACOSX/code/meanField/
- __MACOSX/code/meanField/._.DS_Store
- code/meanField/cauchyinv.m
- code/meanField/cauchyrnd.m
- code/meanField/getCCSol.py
- code/meanField/highDSys.m
- code/meanField/lowDSys.m
- code/meanField/lowDSysNormed.m
- code/meanField/mkMovieStableHDSim.m
- code/meanField/readme.txt
- code/meanField/solveHighDSys_multi.m
- code/meanField/solveSys.m
- code/meanField/solveSysNum.m
- code/oscillator/
- code/oscillator/.DS_Store
- __MACOSX/code/oscillator/
- __MACOSX/code/oscillator/._.DS_Store
- code/oscillator/metrics.py
- code/oscillator/readme.txt
- code/oscillator/variables.py
- code/periodicID/
- code/periodicID/.DS_Store
- __MACOSX/code/periodicID/
- __MACOSX/code/periodicID/._.DS_Store
- code/periodicID/fourierSeries.py
- code/periodicID/gpdPerm/
- code/periodicID/gpdPerm/.DS_Store
- __MACOSX/code/periodicID/gpdPerm/
- __MACOSX/code/periodicID/gpdPerm/._.DS_Store
- code/periodicID/gpdPerm/__init__.py
- code/periodicID/gpdPerm/A2.dat
- code/periodicID/gpdPerm/gpdPerm.py
- code/periodicID/gpdPerm/k.dat
- code/periodicID/gpdPerm/LGPL.txt
- code/periodicID/gpdPerm/p.dat
- code/periodicID/gpdPerm/readme.txt
- __MACOSX/code/periodicID/gpdPerm/._readme.txt
- code/periodicID/gpdPerm/W2.dat
- code/periodicID/readme.txt
- __MACOSX/code/periodicID/._readme.txt
- code/periodicID/robust/
- code/periodicID/robust/.DS_Store
- code/periodicID/robust/__init__.py
- code/periodicID/robust/contrast.py
- code/periodicID/robust/linear_model.py
- code/periodicID/robust/model.py
- code/periodicID/robust/norms.py
- code/periodicID/robust/readme.txt
- __MACOSX/code/periodicID/robust/
- __MACOSX/code/periodicID/robust/._readme.txt
- code/periodicID/robust/robust_linear_model.py
- code/periodicID/robust/scale.py
- code/periodicID/robust/tests/
- code/periodicID/robust/tests/.DS_Store
- __MACOSX/code/periodicID/robust/tests/
- __MACOSX/code/periodicID/robust/tests/._.DS_Store
- code/periodicID/robust/tests/__init__.py
- code/periodicID/robust/tests/results/
- code/periodicID/robust/tests/results/.DS_Store
- __MACOSX/code/periodicID/robust/tests/results/
- __MACOSX/code/periodicID/robust/tests/results/._.DS_Store
- code/periodicID/robust/tests/results/__init__.py
- code/periodicID/robust/tests/results/results_rlm.py
- code/periodicID/robust/tests/test_rlm.py
- code/periodicID/robust/tests/test_scale.py
- code/periodicID/robust/tools/
- code/periodicID/robust/tools/.DS_Store
- __MACOSX/code/periodicID/robust/tools/
- __MACOSX/code/periodicID/robust/tools/._.DS_Store
- code/periodicID/robust/tools/__init__.py
- code/periodicID/robust/tools/catadd.py
- code/periodicID/robust/tools/compatibility.py
- code/periodicID/robust/tools/data.py
- code/periodicID/robust/tools/decorators.py
- code/periodicID/robust/tools/dump2module.py
- code/periodicID/robust/tools/linalg.py
- code/periodicID/robust/tools/tests/
- code/periodicID/robust/tools/tests/.DS_Store
- __MACOSX/code/periodicID/robust/tools/tests/
- __MACOSX/code/periodicID/robust/tools/tests/._.DS_Store
- code/periodicID/robust/tools/tests/__init__.py
- code/periodicID/robust/tools/tests/test_tools.py
- code/periodicID/robust/tools/tools.py
- code/periodicID/robust/tools/wrappers.py
- code/QCviz.R
- code/readme.txt
- __MACOSX/code/._readme.txt
