# Supplementary material for: Mouse Hair Cycle Expression Dynamics Modeled as Coupled Mesenchymal and Epithelial Oscillators
Source: PLoS Comput Biol. 2014 Nov 6;10(11):e1003914. doi: 10.1371/journal.pcbi.1003914 (PMC4222602; doi:10.1371/journal.pcbi.1003914)
Supplement: File S6 — Compressed folder of code and scripts used in this study (see contained readme.txt). (ZIP) [file pcbi.1003914.s023.zip › code/2pop/calTStat.py]

import numpy as np
import matplotlib.pyplot as plt
from scipy.stats import t

name = 'cellPop_lin_full'

alpha = np.loadtxt(name+'_alpha.dat')
n = len(alpha)

X = np.loadtxt(name+'_X.dat')
XSE = np.loadtxt(name+'_X_se.dat')

T = np.sqrt(n)*(X[:,0]-X[:,1])/np.sqrt(XSE[:,0]**2+XSE[:,1]**2)

v = ((XSE[:,0]**2+XSE[:,1]**2)**2)*(n-1)/(n*(XSE[:,0]**4+XSE[:,1]**4))

m = len(T)
p = np.ones(m)
for i in range(m):
	p[i] = 1-2*(t.cdf(np.abs(T[i]),v[i])-.5)


np.savetxt(name+'_tStat.dat',T)
np.savetxt(name+'_tStat_p.dat',p)
