# Supplementary material for: Mouse Hair Cycle Expression Dynamics Modeled as Coupled Mesenchymal and Epithelial Oscillators
Source: PLoS Comput Biol. 2014 Nov 6;10(11):e1003914. doi: 10.1371/journal.pcbi.1003914 (PMC4222602; doi:10.1371/journal.pcbi.1003914)
Supplement: File S6 — Compressed folder of code and scripts used in this study (see contained readme.txt). (ZIP) [file pcbi.1003914.s023.zip › code/2pop/dissectCellPop.m]

function [Alpha,X] = dissectCellPop(Y,Alpha)
% Matlab Function to calculate the cell fractions and corrisponding 
% cell specific expression values for a heterogeneous cell mixture.
% Assumes 2 diffrent cell types
% observations corrispond to diffrent cell fractions 
% varriables corrispond to diffrent population mean expression levels (mixed)
% cell specific expression does not change with observations (only cell fractions)
%
% Y is N by K of y_nk values
% the Alpha is the initial gueses for the cell fraction 1
% y_nk = measured concentration of gene n in observation k
% K = number of observations
% N = number of genes
% alpha_k = cell fraction for cell type 1 and observation k
% x_jn = expression level for cell type j gene n
% returns X with col corrisponding to cell type and Alpha corrisponding to alpha for observations
% 
%20120810 RAT


% tolerance for the alpha parameter
tol = 1E-10;
maxIter = 2000;

for i = 1:maxIter
	X = solveGeneExp(Y,Alpha);
	AlphaOld = Alpha;
	Alpha = solveCellFrac(Y,X,AlphaOld);
	if norm(Alpha-AlphaOld)<tol
		disp('Reached Tolerance :)');
		break;
	end

end


function X = solveGeneExp(Y,Alpha)
% Y is a KxN matrix of y
% Alpha is column a K vector of alpha_1 


[K,N] = size(Y);
% creat alpha matrix
A = [Alpha, (1-Alpha)];
X = zeros(N,2);
% we will solve one gene at a time:
for i = 1:N
	X(i,:) =linsolve(A,Y(:,i));
	%options = optimset('TypicalX',(median(Y(:,i))*ones(2,1)),'MaxIter',1000);
	%X(i,:) =  lsqlin(A,Y(:,i),[],[],[],[],zeros(2,1),[],[],options);
end


function Alpha = solveCellFrac(Y,X,AlphaOld)
% put together the constant matrix

[K,N] = size(Y);

A = X(:,1)-X(:,2);
Alpha = zeros(K,1);
for i = 1:K
	y = Y(i,:)' - X(:,2); 
	options = optimset('Display','off');
	Alpha(i) = lsqlin(A,y,[],[],[],[],0,1,AlphaOld(i),options);
end
