# Supplementary material for: Mouse Hair Cycle Expression Dynamics Modeled as Coupled Mesenchymal and Epithelial Oscillators
Source: PLoS Comput Biol. 2014 Nov 6;10(11):e1003914. doi: 10.1371/journal.pcbi.1003914 (PMC4222602; doi:10.1371/journal.pcbi.1003914)
Supplement: File S6 — Compressed folder of code and scripts used in this study (see contained readme.txt). (ZIP) [file pcbi.1003914.s023.zip › code/2pop/run_2popmod.m]

% location of expression data matrix
data = load('');
%Assumes data is log2 transformed
data = 2.^data;
data = data';
% load the correct osc group index
index = load('')+1; % 0 index from python code


% to approximate the inital alpha value lets use the time of observations:
t = load('/Users/rtasseff/Projects/hairCycling/Lin2009/data_raw/t.dat');

% using a continuously increasing linear function for initial expanding popultion
disp('we have loaded the data')
N1 = t*2/30;
N2 = 1;
tot = N1+N2;
AlphaEst = N1./tot;
AlphaEst = AlphaEst(:);

Y = data(:,index);
warning off
[alpha,X] = dissectCellPop(Y,AlphaEst);
disp('done with subset')

save -ascii cellPop_lin_osc_alpha.dat alpha
save -ascii cellPop_lin_osc_X.dat X

[A_R,A_SE,X_R,X_SE,YHat] = statsDCP(Y,alpha);
disp('stats calced on subset')

save -ascii cellPop_lin_osc_alpha_r.dat A_R
save -ascii cellPop_lin_osc_X_r.dat X_R
save -ascii cellPop_lin_osc_alpha_se.dat A_SE
save -ascii cellPop_lin_osc_X_se.dat X_SE
save -ascii cellPop_lin_osc_Yhat.dat YHat


[alpha,X] = dissectCellPop(data,AlphaEst);
disp('done with full set')

save -ascii cellPop_lin_full_alpha.dat alpha
save -ascii cellPop_lin_full_X.dat X

[A_R,A_SE,X_R,X_SE,YHat] = statsDCP(data,alpha);
disp('stats calced on full set')

save -ascii cellPop_lin_full_alpha_r.dat A_R
save -ascii cellPop_lin_full_X_r.dat X_R
save -ascii cellPop_lin_full_alpha_se.dat A_SE
save -ascii cellPop_lin_full_X_se.dat X_SE
save -ascii cellPop_lin_full_Yhat.dat YHat
