# Supplementary material for: Mouse Hair Cycle Expression Dynamics Modeled as Coupled Mesenchymal and Epithelial Oscillators
Source: PLoS Comput Biol. 2014 Nov 6;10(11):e1003914. doi: 10.1371/journal.pcbi.1003914 (PMC4222602; doi:10.1371/journal.pcbi.1003914)
Supplement: File S6 — Compressed folder of code and scripts used in this study (see contained readme.txt). (ZIP) [file pcbi.1003914.s023.zip › code/2pop/statsDCP.m]

function [A_R,A_SE,X_R,X_SE,YHat] = statsDCP(Y,Alpha);
%%%%%%%%%%%%%
% Matlab function to calculate standard linear regression stats
% on a solution for the dissectCellPop.
% A_R	r^2 value for alpha
% A_SE	standard error estimates for alpha 
% X_R	r^2 value for X
% X_SE	standard error estimates for X
% YHat	estimated y-values from model
%%%%%%%%%%%%%


[K,N] = size(Y);
% creat alpha matrix
A = [Alpha, (1-Alpha)];
X = zeros(N,2);
X_R = zeros(N,1);
X_SE = zeros(N,2);
YHat = zeros(K,N);

% we will solve one gene at a time:
for i = 1:N
	stats = regstats(Y(:,i),A,[1 0; 0 1],{'rsquare','covb','yhat','beta'});
	X_R(i) = stats.rsquare;
	X_SE(i,:) = sqrt(diag(stats.covb));
	YHat(:,i) = stats.yhat;
	X(i,:) = stats.beta;
	
end


A = X(:,1)-X(:,2);
for i = 1:K
	y = Y(i,:)' - X(:,2); 
	stats = regstats(y,A,[1],{'rsquare','covb','yhat','beta'})
	A_R(i) = stats.rsquare;
	A_SE(i,:) = sqrt(diag(stats.covb));

end
