# Supplementary material for: Mouse Hair Cycle Expression Dynamics Modeled as Coupled Mesenchymal and Epithelial Oscillators
Source: PLoS Comput Biol. 2014 Nov 6;10(11):e1003914. doi: 10.1371/journal.pcbi.1003914 (PMC4222602; doi:10.1371/journal.pcbi.1003914)
Supplement: File S6 — Compressed folder of code and scripts used in this study (see contained readme.txt). (ZIP) [file pcbi.1003914.s023.zip › code/meanField/cauchyinv.m]

function x= cauchyinv(p, varargin)

% USAGE:       x= cauchyinv(p, a, b)
% 
% Inverse of the Cauchy cumulative distribution function (cdf), x= a + b*tan(pi*(p-0.5)).
% 
% ARGUMENTS:
% p (0<=p<=1) might be of any dimension.
% a (default value: 0.0) must be scalars or size(p).
% b (b>0, default value: 1.0) must be scalars or size(p).
% 
% EXAMPLE:
% p= 0:0.01:1;
% plot(cauchyinv(p), p);
% 
% SEE ALSO:    cauchycdf, cauchyfit, cauchypdf, cauchyrnd.
% 
% Copyright (C) Peder Axensten <peder at axensten dot se>
% 
% HISTORY:
% Version 1.0, 2006-07-10.
% Version 1.1, 2006-07-26.
% - Added cauchyfit to the cauchy package. 
% Version 1.2, 2006-07-31:
% - cauchyinv(0, ...) returned a large negative number but should be -Inf. 
% - Size comparison in argument check didn't work. 
% - Various other improvements to check list. 

%%%%%%%%%%%%%%%%%%%%%%%%%%%%%%%%%%%%%%%%%%%%%%%%%%%%%%%%%%%%%%%%%%%%%%%%%%%%%

	% Default values
	a=	0.0;
	b=	1.0;
	
	
	% Check the arguments
	if(nargin >= 2)
		a=	varargin{1};
		if(nargin == 3)
			b=			varargin{2};
			b(b <= 0)=	NaN;	% Make NaN of out of range values.
		end
	end
	if((nargin < 1) || (nargin > 3))
		error('At least one argument, at most three!');
	end
	
	p(p < 0 | 1 < p)=	NaN;
	
	
	% Calculate
	x=			a + b.*tan(pi*(p-0.5));
	
	% Extreme values. 
	if(numel(p) == 1), 	p= repmat(p, size(x));		end
	x(p == 0)=	-Inf;
	x(p == 1)=	Inf;
end
