# Supplementary material for: Mouse Hair Cycle Expression Dynamics Modeled as Coupled Mesenchymal and Epithelial Oscillators
Source: PLoS Comput Biol. 2014 Nov 6;10(11):e1003914. doi: 10.1371/journal.pcbi.1003914 (PMC4222602; doi:10.1371/journal.pcbi.1003914)
Supplement: File S6 — Compressed folder of code and scripts used in this study (see contained readme.txt). (ZIP) [file pcbi.1003914.s023.zip › code/meanField/getCCSol.py]

######
# Get the conformist contrarian values for the solution
# by Hong and Strogatz 2011, not identicial oscillators
#
#20130319 RAT
######
import numpy as np
from oscillator import metrics
import matplotlib.pyplot as plt
import pickle 

# get oscillator info
dataDir = '/Users/rtasseff/Projects/hairCycling/naturalPeriod/id_sync_log_20130304'
index = np.loadtxt(dataDir+'/index.dat',dtype=int)
wMax = np.loadtxt(dataDir+'/wMax.dat')[index]
w0 = np.min(wMax)
tMax = np.loadtxt(dataDir+'/tMax.dat')
X = np.loadtxt(dataDir+'/X.dat')[index]
t = np.loadtxt(dataDir+'/t.dat')
# get the low freq osc
indexLFO = wMax==w0
X = X[indexLFO]
tMax = tMax[indexLFO]
# get the phase variables
th = np.loadtxt(dataDir+'/phaseVar/th_IMF.dat')[:,indexLFO]
FSMlist = pickle.load(open(dataDir+'/phaseVar/FSMlist.pkl'))
m = len(FSMlist)
freqTest = np.zeros(m) 
for i in range(m):
	#print str(i)
	xFSM = FSMlist[i]
	B = np.mean(xFSM[:,-2:]**2,1)
	indMax = np.argmax(B)
	freqTest[i] = xFSM[indMax,0]

# get the 2 clusters 
## ------------ stable solution, smaller pop (MX) is negative ---------------
lim1 = 18.6
lim2 = 2.1
clust1 = []
clust2 = []
for i in range(len(tMax)):
	value = tMax[i]
	if value>lim2 and value<lim1:
		clust1.append(i)
	else:
		clust2.append(i)
clust1 = np.array(clust1,dtype=int)
clust2 = np.array(clust2,dtype=int)
t2 = tMax[clust2]
t2[t2<lim2] = t2[t2<lim2] + np.pi*2/w0
t1 = tMax[clust1]
sep = np.mean(t2)-np.mean(t1)
print str(np.mean(t1)) + ', ' + str(np.mean(t2))
period = 2*np.pi/w0
print "phase sep "+str(sep)+" in days, in periods "+str(sep/period)+", in radians "+str(sep*2*np.pi/period)

p = len(clust2)/float(len(clust1)+len(clust2))
# get order parameters
z = metrics.orderParam(th,q=1)
z1 = metrics.orderParam(th[:,clust1],q=1)
z2 = metrics.orderParam(th[:,clust2],q=1)

plt.subplot(111,polar=True)
plt.plot(np.arctan2(z.imag,z.real),np.abs(z),label='z')
plt.plot(np.arctan2(z1.imag,z1.real),np.abs(z1),label='z1')
plt.plot(np.arctan2(z2.imag,z2.real),np.abs(z2),label='z2')
plt.legend()
plt.show()

# calculate the lengths
r = np.abs(z[0])
r1 = np.abs(z1[0])
r2 = np.abs(z2[0])

# at a special location
zStar = 1*r 
z1Star = -1*r1 
z2Star = 1*r2 

pHat = (zStar-z1Star)/(z2Star-z1Star)


### ------------ unstable solution, smaller pop (MX) is positive ---------------
#lim1 = 18.6
#lim2 = 2.1
#clust1 = []
#clust2 = []
#for i in range(len(tMax)):
#	value = tMax[i]
#	if value>lim2 and value<lim1:
#		clust2.append(i)
#	else:
#		clust1.append(i)
#clust1 = np.array(clust1,dtype=int)
#clust2 = np.array(clust2,dtype=int)
#
#p = len(clust2)/float(len(clust1)+len(clust2))
## get order parameters
#z = metrics.orderParam(th,q=1)
#z1 = metrics.orderParam(th[:,clust1],q=1)
#z2 = metrics.orderParam(th[:,clust2],q=1)
#
#plt.subplot(111,polar=True)
#plt.plot(np.arctan2(z.imag,z.real),np.abs(z),label='z')
#plt.plot(np.arctan2(z1.imag,z1.real),np.abs(z1),label='z1')
#plt.plot(np.arctan2(z2.imag,z2.real),np.abs(z2),label='z2')
#plt.legend()
#plt.show()
#
## calculate the lengths
#r = np.abs(z[0])
#r1 = np.abs(z1[0])
#r2 = np.abs(z2[0])
#
## at a special location
#zStar = 1*r 
#z1Star = 1*r1 
#z2Star = -1*r2 
#
#pHat = (zStar-z1Star)/(z2Star-z1Star)
#
#
