# Supplementary material for: Mouse Hair Cycle Expression Dynamics Modeled as Coupled Mesenchymal and Epithelial Oscillators
Source: PLoS Comput Biol. 2014 Nov 6;10(11):e1003914. doi: 10.1371/journal.pcbi.1003914 (PMC4222602; doi:10.1371/journal.pcbi.1003914)
Supplement: File S6 — Compressed folder of code and scripts used in this study (see contained readme.txt). (ZIP) [file pcbi.1003914.s023.zip › code/meanField/highDSys.m]

function dthdt = highDSys(t,th,K1,K2,n1,n,w)

Z = (1/n)*sum(exp(th*i));
[TH,R] = cart2pol(real(Z),imag(Z));

K = ones(n,1)*K2;
K(1:n1) = K1;

sindel = sin(TH-th);
dthdt = w+R*(K.*sindel);
