# Supplementary material for: Mouse Hair Cycle Expression Dynamics Modeled as Coupled Mesenchymal and Epithelial Oscillators
Source: PLoS Comput Biol. 2014 Nov 6;10(11):e1003914. doi: 10.1371/journal.pcbi.1003914 (PMC4222602; doi:10.1371/journal.pcbi.1003914)
Supplement: File S6 — Compressed folder of code and scripts used in this study (see contained readme.txt). (ZIP) [file pcbi.1003914.s023.zip › code/meanField/lowDSys.m]

function dzdt = lowDSys(t,z,g,Q,p,K2)
q = (1-p);
dzdt = [0;0];
dzdt(1) = (2/K2)*(-2*g*K2*z(1) - Q*((p*z(2)+q*z(1))-(p*conj(z(2))+q*conj(z(1)))*z(1)^2));
dzdt(2) = (2/K2)*(-2*g*K2*z(2) + (p*z(2)+q*z(1)) - (p*conj(z(2))+q*conj(z(1)))*z(2)^2);
