# Supplementary material for: Mouse Hair Cycle Expression Dynamics Modeled as Coupled Mesenchymal and Epithelial Oscillators
Source: PLoS Comput Biol. 2014 Nov 6;10(11):e1003914. doi: 10.1371/journal.pcbi.1003914 (PMC4222602; doi:10.1371/journal.pcbi.1003914)
Supplement: File S6 — Compressed folder of code and scripts used in this study (see contained readme.txt). (ZIP) [file pcbi.1003914.s023.zip › code/meanField/mkMovieStableHDSim.m]

p = .6359;
Q = .6252;
K2 = 2;
g = .005661/K2;
n = 3988;
n2 = round(p*n);
n1 = n-n2;
K1 = -1*Q*K2;

th0 = rand(n,1)*2*pi - pi;
w = cauchyrnd(.2027,g,n,1);
t = 0:.1:60;

[t,th] = ode45(@highDSys,t,th0,[],K1,K2,n1,n,w);


fname = 'stableHighDimSim'
[n,m] = size(th);
nBins = round(m/20);
rscale = .1
for i = 1:n
	%hist(th(i,:),nBins)
	%axis([-pi,pi,0,100])
	r = rand(1,m) * 2 * rscale + (1-rscale);
	[x,y] = pol2cart(th(i,:),r); 
	plot(x(1:n1),y(1:n1),'go',x(n1+1:end),y(n1+1:end),'bo');
	set(gca,'xlim',[-1.5,1.5]);
	set(gca,'ylim',[-1.5,1.5]);
	M(i) = getframe;
end

movie2avi(M, fname);
