# Supplementary material for: Mouse Hair Cycle Expression Dynamics Modeled as Coupled Mesenchymal and Epithelial Oscillators
Source: PLoS Comput Biol. 2014 Nov 6;10(11):e1003914. doi: 10.1371/journal.pcbi.1003914 (PMC4222602; doi:10.1371/journal.pcbi.1003914)
Supplement: File S6 — Compressed folder of code and scripts used in this study (see contained readme.txt). (ZIP) [file pcbi.1003914.s023.zip › code/meanField/readme.txt]

Code for solving, simulation and evaluating the coupled oscillator mean field model
Used in the article - Transcriptome wide mouse hair cycle expression dynamics, modeled as a system of oscillators, suggest negative coupling between follicular mesenchymal and epithelial cell populations, 2014

cauchyinv.m and cauchyinv.m - matlab support functions for estimating the Lorentzian distribution which is used for the intrinsic frequency of specific oscillators (gene expression patterns) and is needed when solving the high dimensional system.  These functions were downloaded from the matlab file exchange website, see specific files for more information.
getCCSol.py - Python 2.7 script, very setup specific, may provide some insight on how certain values were estimated from the data.
highDSys.m - Matlab function defining the odes describing the rate of change of phase of the high dimensional system, this is the system that describes the dynamics of a finite number of individual oscillators.
lowDSys.m -  Matlab function defining the odes describing the rate of change of phase of the low dimensional system, this is the system that describes the 2 clusters of oscillators via the first order parameter, note that this is the unnormalized system that is comparable to the high dimensional system, and was used in assessing the n->inf assumption.
lowDSysNormed.m -  Matlab function defining the odes describing the rate of change of phase of the low dimensional system, this is the system that describes the 2 clusters of oscillators via the first order parameter, note that this is the normalized function (normalized time and coupling strengths) and corresponds directly with the equations of main focus in the article.
mkMovieStableHDSim.m - Matlab scripts used to create movie of high dimensional system.
solveHighDSys_multi.m Matlab script used to solve the system in highDSys.m over multiple initial values.
solveSys.m - Matlab script to solve exactly for unknowns related to oscillator system, uses values from getCCSol.py, requires Matlab Symbolic Toolbox.
solveSysNum.m - Matlab script to run various numerical simulations of the oscillator system to get trajectories used in analysis and in figures of the article.

matlab code was run using R2013a (8.1.0.604), some functions require the Matlab Symbolic Toolbox.


Current warranty and disclaimer:
Copyright (c) 2014, Institute for Systems Biology, Seattle, Washington, USA
All rights reserved.

Redistribution and use in source and binary forms, with or without modification, are permitted provided that the following conditions are met:

1. Redistributions of source code must retain the above copyright notice, this list of conditions and the following disclaimer.

2. Redistributions in binary form must reproduce the above copyright notice, this list of conditions and the following disclaimer in the documentation and/or other materials provided with the distribution.

THIS SOFTWARE IS PROVIDED BY THE COPYRIGHT HOLDERS AND CONTRIBUTORS "AS IS" AND ANY EXPRESS OR IMPLIED WARRANTIES, INCLUDING, BUT NOT LIMITED TO, THE IMPLIED WARRANTIES OF MERCHANTABILITY AND FITNESS FOR A PARTICULAR PURPOSE ARE DISCLAIMED. IN NO EVENT SHALL THE COPYRIGHT HOLDER OR CONTRIBUTORS BE LIABLE FOR ANY DIRECT, INDIRECT, INCIDENTAL, SPECIAL, EXEMPLARY, OR CONSEQUENTIAL DAMAGES (INCLUDING, BUT NOT LIMITED TO, PROCUREMENT OF SUBSTITUTE GOODS OR SERVICES; LOSS OF USE, DATA, OR PROFITS; OR BUSINESS INTERRUPTION) HOWEVER CAUSED AND ON ANY THEORY OF LIABILITY, WHETHER IN CONTRACT, STRICT LIABILITY, OR TORT (INCLUDING NEGLIGENCE OR OTHERWISE) ARISING IN ANY WAY OUT OF THE USE OF THIS SOFTWARE, EVEN IF ADVISED OF THE POSSIBILITY OF SUCH DAMAGE.
