# Supplementary material for: Mouse Hair Cycle Expression Dynamics Modeled as Coupled Mesenchymal and Epithelial Oscillators
Source: PLoS Comput Biol. 2014 Nov 6;10(11):e1003914. doi: 10.1371/journal.pcbi.1003914 (PMC4222602; doi:10.1371/journal.pcbi.1003914)
Supplement: File S6 — Compressed folder of code and scripts used in this study (see contained readme.txt). (ZIP) [file pcbi.1003914.s023.zip › code/meanField/solveHighDSys_multi.m]

% solve the full system with random starting conditions near zero 
% this is not normalized and we are assuming that the g was solved 
% in the normalized system, thus the scaling, also we solve for K1
% given Q (also avalible from solving the normalized system
% selecting K2 sets the time scale (cannot solve for this given
% 'steadystate' data
% n is for the size of the system
% here we solve it a bunch of times to get aveerage and stdev

% lets use the number of LFO we actually have 
rounds = 100;
p = .6359;
Q = .6252;
K2 = 2;
g = .005661/K2;
n = 3988;
n2 = round(p*n);
n1 = n-n2;
K1 = -1*Q*K2;
t = 0:.1:40;

count = 0;
m = length(t);
R = zeros(rounds,m);
while count < rounds
	th0 = rand(n,1)*2*pi - pi;
	w = cauchyrnd(0,g,n,1);
	Z0 = (1/n)*sum(exp(th0'*i));
	R0 = abs(Z0);
	if R0 < .002 && R0 > .0005 
		count = count + 1;
		[t,th] = ode45(@highDSys,t,th0,[],K1,K2,n1,n,w);
		Z = (1/n)*sum(exp(th'*i));
		R(count,:) = abs(Z);
	end
end
R_M = mean(R);
R_SD = sqrt(var(R));
save -ascii t_HD_n3k.dat t
save -ascii R_M_HD_n3k.dat R_M
save -ascii R_SD_HD_n3k.dat R_SD

figure, plot(t,R_M,t,R_M+R_SD,t,R_M-R_SD)
