# Supplementary material for: Mouse Hair Cycle Expression Dynamics Modeled as Coupled Mesenchymal and Epithelial Oscillators
Source: PLoS Comput Biol. 2014 Nov 6;10(11):e1003914. doi: 10.1371/journal.pcbi.1003914 (PMC4222602; doi:10.1371/journal.pcbi.1003914)
Supplement: File S6 — Compressed folder of code and scripts used in this study (see contained readme.txt). (ZIP) [file pcbi.1003914.s023.zip › code/meanField/solveSys.m]

syms g z1 Q p q z2 R f
f = [-2*g*z1-Q*((p*z2+q*z1)-(p*z2+q*z1)*z1^2),-2*g*z2+(p*z2+q*z1)-(p*z2+q*z1)*z2^2];
f = subs(f,q,1-p);
%% ----------
%% the test below shows a stable system
%% but that was assumed whne solving so 
%% not really valuable
%f = subs(f,p,(R-z1)/(z2-z1))
%tmp = solve(f)
%% this should be the solution for z1 <0 and z2>0
%sol = 4
%z1star = tmp.z1(sol)
%z2star = tmp.z2(sol)
%J = [diff(f(1),z1),diff(f(1),z2);diff(f(2),z1),diff(f(2),z2)]
%J = subs(J,z1,z1star)
%J = subs(J,z2,z2star)
%J = simplify(J)
%% -----------

% assuming samll pop is negative, stable
f = subs(f,z1,-.9671);
f = subs(f,z2,.9793);
f = subs(f,p,.6359);
sol = solve(f);
QStar = sol.Q
gStar = sol.g
pCrit = (QStar+2*gStar)/(QStar+1)

% assuming small pop is positive coupling, unstable
f = subs(f,z1,.9793);
f = subs(f,z2,-.9671);
f = subs(f,p,.3639);
sol = solve(f);
QStar = sol.Q
gStar = sol.g

pCrit = (QStar+2*gStar)/(QStar+1)
%%solution for TW state
%syms r1 r2 d
%f = [-2*g*r1-Q*(1-r1^2)*(q*r1+p*r2*cos(d)),-2*g*r2+(1-r2^2)*(p*r2+q*r1*cos(d)),sin(d)*(Q*p*(r2/r1)*(1+r1^2)-q*(r1/r2)*(1+r2^2))];
%f = subs(f,q,(1-p));
%f = subs(f,Q,.59);
%f = subs(f,g,.0093);
%
%
%%solution for PI state
%f =  (Q*(R^2)-g+(g^2+(Q*R)^2)^(1/2))/(-1*g*Q+Q*(g^2+R^2)^(1/2) - g + (g^2+(Q*R)^2)^(1/2)) - p;
%f = solve(f,R);
%f = subs(f,Q,.59);
