# Supplementary material for: Mouse Hair Cycle Expression Dynamics Modeled as Coupled Mesenchymal and Epithelial Oscillators
Source: PLoS Comput Biol. 2014 Nov 6;10(11):e1003914. doi: 10.1371/journal.pcbi.1003914 (PMC4222602; doi:10.1371/journal.pcbi.1003914)
Supplement: File S6 — Compressed folder of code and scripts used in this study (see contained readme.txt). (ZIP) [file pcbi.1003914.s023.zip › code/meanField/solveSysNum.m]

t = 0:.1:40;
p = .3639
Q = 1.600
g = -.009068
z0 = [.97;-.96]
[t,z] = ode45(@lowDSysNormed,t,z0,[],g,Q,p);
Z = p*z(:,2)+(1-p)*z(:,1);
R = abs(Z);
figure, plot(t,R)
save -ascii t_LDN_unstable.dat t
save -ascii R_LDN_unstable.dat R
title('normalized state, pop1 +, unstable')


p = .6359
Q = .6252
g = .005661
z0 = [.001;.001]
t = 0:.1:40;
[t,z] = ode45(@lowDSysNormed,t,z0,[],g,Q,p);
Z = p*z(:,2)+(1-p)*z(:,1);
R = abs(Z);
figure, plot(t,R)
save -ascii t_LDN_stable.dat t
save -ascii R_LDN_stable.dat R

title('normalized state, pop1 -, stable')

K2 = 2
[t,z] = ode45(@lowDSys,t,z0,[],g/K2,Q,p,K2);
Z = p*z(:,2)+(1-p)*z(:,1);
R = abs(Z);
figure, plot(t,R)
title('pop1 -')
save -ascii t_LD_K22_stable.dat t
save -ascii R_LD_K22_stable.dat R

K2 = 1
[t,z] = ode45(@lowDSys,t,z0,[],g/K2,Q,p,K2);
Z = p*z(:,2)+(1-p)*z(:,1);
R = abs(Z);
figure, plot(t,R)
title('pop1 -')
save -ascii t_LD_K21_stable.dat t
save -ascii R_LD_K21_stable.dat R

Q = .6252
g = .005661
pc = (Q+2*g)/(Q+1)
pl = Q/(1+Q) + (3*g)/(1+Q)
pu = 1/(1+Q) - g/(1+Q)+((Q+1)*g^2)/((Q-1)*Q)

%% solving for p via pi state
%R_pi = 0:.01:1;
%m = length(R_pi);
%p_pi = zeros(m,1);
%for i = 1:m
%	p_pi(i) = calcP_pi(Q,R_pi(i),g);
%end
%R_stable = R_pi(p_pi>pu);
%p_stable = p_pi(p_pi>pu);
%% does not seem to work :(
%f = @(x)lowD_tw_ss(x,Q,g,pl)


% bifurcation 
p = .6359
Q = .6252
g = .005661

t = 0:1000:10000;
t = [t 10001 10002];
r0 = .001;
th0 = rand(2,1)*2*pi;;
z0 = r0.*exp(i*th0);
p = .2:.01:.99;
m = length(p);
R = zeros(m,1);
f = zeros(m,1);
for j = 1:m
	[t,z] = ode45(@lowDSysNormed,t,z0,[],g,Q,p(j));
	Z = (1-p(j))*z(end,1) + p(j) * z(end,2);
	R(j) = abs(Z);
	% get speed
	[theta,tmp] = cart2pol(real(z(end-2:end,1)),imag(z(end-2:end,1)));
	del1 = abs(theta(1)-theta(2));
	del2 = abs(theta(2)-theta(3));
	if del1<=del2
		f(j) = del1;
	else
		f(j) = del2;
	end
end
save -ascii f_conf1_LDN_bi.dat f
save -ascii R_conf1_LDN_bi.dat R
save -ascii p_conf1_LDN_bi.dat p
figure, plotyy(p,R,p,f)

%% second test run, everything the same excpet run time
%t = 0:1000:50000;
%R2 = zeros(m,1);
%for j = 1:m
%	[t,z] = ode45(@lowDSysNormed,t,z0,[],g,Q,p(j));
%	Z = (1-p(j))*z(end,1) + p(j) * z(end,2);
%	R2(j) = abs(Z);
%end
%figure, plot(p,R,'o',p,R2,'o')

%% second test run, everything the same excpet initial conditions
%th0 = rand(2,1)*2*pi;;
%z0 = r0.*exp(i*th0);
%R2 = zeros(m,1);
%for j = 1:m
%	[t,z] = ode45(@lowDSysNormed,t,z0,[],g,Q,p(j));
%	Z = (1-p(j))*z(end,1) + p(j) * z(end,2);
%	R2(j) = abs(Z);
%end
%
%figure, plot(p,R,'o',p,R2,'o')
%
%% in phase not real
%t = 0:1000:10000;
%z0 = [.001*i,.001*i];
%p = .2:.01:.99;
%m = length(p);
%R = zeros(m,1);
%for j = 1:m
%	[t,z] = ode45(@lowDSysNormed,t,z0,[],g,Q,p(j));
%	Z = (1-p(j))*z(end,1) + p(j) * z(end,2);
%	R(j) = abs(Z);
%end
%figure, plot(p,R,'o')
%% out of phase
%t = 0:1000:10000;
%z0 = [.001*i,-.001*i];
%p = .2:.01:.99;
%m = length(p);
%R = zeros(m,1);
%for j = 1:m
%	[t,z] = ode45(@lowDSysNormed,t,z0,[],g,Q,p(j));
%	Z = (1-p(j))*z(end,1) + p(j) * z(end,2);
%	R(j) = abs(Z);
%end
%figure, plot(p,R,'o')
%
%
% unstable system fixed points
% does not solve well and not as immportant
%p = .3641
%Q = 1.600
%g = -.009068
%
%t = 0:1000:10000;
%r0 = .001;
%th0 = rand(2,1)*2*pi;;
%z0 = r0.*exp(i*th0);
%p = .2:.01:.99;
%m = length(p);
%R = zeros(m,1);
%for j = 1:m
%	[t,z] = ode15s(@lowDSysNormed,t,z0,[],g,Q,p(j));
%	Z = (1-p(j))*z(end,1) + p(j) * z(end,2);
%	R(j) = abs(Z);
%end
%save -ascii R_unstable_lds.dat R
%save -ascii p_unstable_lds.dat p
%figure, plot(p,R,'o')
%
