# Supplementary material for: Mouse Hair Cycle Expression Dynamics Modeled as Coupled Mesenchymal and Epithelial Oscillators
Source: PLoS Comput Biol. 2014 Nov 6;10(11):e1003914. doi: 10.1371/journal.pcbi.1003914 (PMC4222602; doi:10.1371/journal.pcbi.1003914)
Supplement: File S6 — Compressed folder of code and scripts used in this study (see contained readme.txt). (ZIP) [file pcbi.1003914.s023.zip › code/periodicID/gpdPerm/A2.dat]

0.339 0.471 0.641 0.771 0.905 1.086 1.226 1.559
0.356 0.499 0.685 0.83 0.978 1.18 1.336 1.707
0.376 0.534 0.741 0.903 1.069 1.296 1.471 1.893
0.386 0.55 0.766 0.935 1.11 1.348 1.532 1.966
0.397 0.569 0.796 0.974 1.158 1.409 1.603 2.064
0.41 0.591 0.831 1.02 1.215 1.481 1.687 2.176
0.426 0.617 0.873 1.074 1.283 1.567 1.788 2.314
0.445 0.649 0.924 1.14 1.365 1.672 1.909 2.475
0.468 0.688 0.985 1.221 1.465 1.799 2.058 2.674
0.496 0.735 1.061 1.321 1.59 1.958 2.243 2.922
