# Supplementary material for: Mouse Hair Cycle Expression Dynamics Modeled as Coupled Mesenchymal and Epithelial Oscillators
Source: PLoS Comput Biol. 2014 Nov 6;10(11):e1003914. doi: 10.1371/journal.pcbi.1003914 (PMC4222602; doi:10.1371/journal.pcbi.1003914)
Supplement: File S6 — Compressed folder of code and scripts used in this study (see contained readme.txt). (ZIP) [file pcbi.1003914.s023.zip › code/periodicID/robust/__init__.py]

"""
Robust statistical models
Please see readme.txt for credits and license.
"""
import norms
from .scale import mad, stand_mad, Huber, HuberScale, hubers_scale

#from scikits.statsmodels import NoseWrapper as Tester
#test = Tester().test
