# Supplementary material for: Mouse Hair Cycle Expression Dynamics Modeled as Coupled Mesenchymal and Epithelial Oscillators
Source: PLoS Comput Biol. 2014 Nov 6;10(11):e1003914. doi: 10.1371/journal.pcbi.1003914 (PMC4222602; doi:10.1371/journal.pcbi.1003914)
Supplement: File S6 — Compressed folder of code and scripts used in this study (see contained readme.txt). (ZIP) [file pcbi.1003914.s023.zip › code/periodicID/robust/contrast.py]

import numpy as np
from scipy.stats import f as fdist
from scipy.stats import t as student_t
from tools.tools import clean0, rank, fullrank


#TODO: should this be public if it's just a container?
class ContrastResults(object):
    """
    Container class for looking at contrasts of coefficients in a model.

    The class does nothing, it is a container for the results from T and F.
    """

    def __init__(self, t=None, F=None, sd=None, effect=None, df_denom=None,
                 df_num=None):
        if F is not None:
            self.fvalue = F
            self.df_denom = df_denom
            self.df_num = df_num
            self.pvalue = fdist.sf(F, df_num, df_denom)
        else:
            self.tvalue = t
            self.sd = sd
            self.effect = effect
            self.df_denom = df_denom
            self.pvalue = student_t.sf(np.abs(t), df_denom)

    def __array__(self):
        if hasattr(self, "fvalue"):
            return self.fvalue
        else:
            return self.tvalue

    def __str__(self):
        if hasattr(self, 'fvalue'):
            return '<F test: F=%s, p=%s, df_denom=%d, df_num=%d>' % \
                   (`self.fvalue`, self.pvalue, self.df_denom, self.df_num)
        else:
            return '<T test: effect=%s, sd=%s, t=%s, p=%s, df_denom=%d>' % \
                   (`self.effect`, `self.sd`, `self.tvalue`, `self.pvalue`,
                           self.df_denom)

class Contrast(object):
    """
    This class is used to construct contrast matrices in regression models.

    They are specified by a (term, design) pair.  The term, T, is a linear
    combination of columns of the design matrix. The matrix attribute of Contrast
    is a contrast matrix C so that

    colspan(dot(D, C)) = colspan(dot(D, dot(pinv(D), T)))

    where pinv(D) is the generalized inverse of D. Further, the matrix

    Tnew = dot(C, D)

    is full rank. The rank attribute is the rank of

    dot(D, dot(pinv(D), T))

    In a regression model, the contrast tests that E(dot(Tnew, Y)) = 0
    for each column of Tnew.

    Parameters
    ----------
    term ; array-like
    design : array-like

    Attributes
    ----------
    contrast_matrix

    Examples
    ---------
    >>>import numpy.random as R
    >>>import scikits.statsmodels.api as sm
    >>>import numpy as np
    >>>R.seed(54321)
    >>>X = R.standard_normal((40,10))

    Get a contrast

    >>>new_term = np.column_stack((X[:,0], X[:,2]))
    >>>c = sm.contrast.Contrast(new_term, X)
    >>>test = [[1] + [0]*9, [0]*2 + [1] + [0]*7]
    >>>np.allclose(c.contrast_matrix, test)
    True

    Get another contrast

    >>>P = np.dot(X, np.linalg.pinv(X))
    >>>resid = np.identity(40) - P
    >>>noise = np.dot(resid,R.standard_normal((40,5)))
    >>>new_term2 = np.column_stack((noise,X[:,2]))
    >>>c2 = Contrast(new_term2, X)
    >>>print c2.contrast_matrix
    [ -1.26424750e-16   8.59467391e-17   1.56384718e-01  -2.60875560e-17
  -7.77260726e-17  -8.41929574e-18  -7.36359622e-17  -1.39760860e-16
   1.82976904e-16  -3.75277947e-18]

    Get another contrast

    >>>zero = np.zeros((40,))
    >>>new_term3 = np.column_stack((zero,X[:,2]))
    >>>c3 = sm.contrast.Contrast(new_term3, X)
    >>>test2 = [0]*2 + [1] + [0]*7
    >>>np.allclose(c3.contrast_matrix, test2)
    True

    """
    def _get_matrix(self):
        """
        Gets the contrast_matrix property
        """
        if not hasattr(self, "_contrast_matrix"):
            self.compute_matrix()
        return self._contrast_matrix

    contrast_matrix = property(_get_matrix)

    def __init__(self, term, design):
        self.term = np.asarray(term)
        self.design = np.asarray(design)

    def compute_matrix(self):
        """
        Construct a contrast matrix C so that

        colspan(dot(D, C)) = colspan(dot(D, dot(pinv(D), T)))

        where pinv(D) is the generalized inverse of D=design.
        """

        T = self.term
        if T.ndim == 1:
            T = T[:,None]

        self.T = clean0(T)
        self.D = self.design
        self._contrast_matrix = contrastfromcols(self.T, self.D)
        try:
            self.rank = self.matrix.shape[1]
        except:
            self.rank = 1

#TODO: fix docstring after usage is settled
def contrastfromcols(L, D, pseudo=None):
    """
    From an n x p design matrix D and a matrix L, tries
    to determine a p x q contrast matrix C which
    determines a contrast of full rank, i.e. the
    n x q matrix

    dot(transpose(C), pinv(D))

    is full rank.

    L must satisfy either L.shape[0] == n or L.shape[1] == p.

    If L.shape[0] == n, then L is thought of as representing
    columns in the column space of D.

    If L.shape[1] == p, then L is thought of as what is known
    as a contrast matrix. In this case, this function returns an estimable
    contrast corresponding to the dot(D, L.T)

    Note that this always produces a meaningful contrast, not always
    with the intended properties because q is always non-zero unless
    L is identically 0. That is, it produces a contrast that spans
    the column space of L (after projection onto the column space of D).

    Parameters
    ----------
    L : array-like
    D : array-like
    """
    L = np.asarray(L)
    D = np.asarray(D)

    n, p = D.shape

    if L.shape[0] != n and L.shape[1] != p:
        raise ValueError("shape of L and D mismatched")

    if pseudo is None:
        pseudo = np.linalg.pinv(D)    # D^+ \approx= ((dot(D.T,D))^(-1),D.T)

    if L.shape[0] == n:
        C = np.dot(pseudo, L).T
    else:
        C = L
        C = np.dot(pseudo, np.dot(D, C.T)).T

    Lp = np.dot(D, C.T)

    if len(Lp.shape) == 1:
        Lp.shape = (n, 1)

    if rank(Lp) != Lp.shape[1]:
        Lp = fullrank(Lp)
        C = np.dot(pseudo, Lp).T

    return np.squeeze(C)
