# Supplementary material for: Mouse Hair Cycle Expression Dynamics Modeled as Coupled Mesenchymal and Epithelial Oscillators
Source: PLoS Comput Biol. 2014 Nov 6;10(11):e1003914. doi: 10.1371/journal.pcbi.1003914 (PMC4222602; doi:10.1371/journal.pcbi.1003914)
Supplement: File S6 — Compressed folder of code and scripts used in this study (see contained readme.txt). (ZIP) [file pcbi.1003914.s023.zip › code/periodicID/robust/tools/__init__.py]

from tools import add_constant, categorical

#from scikits.statsmodels import NoseWrapper as Tester
#test = Tester().test
