# Supplementary material for: Mouse Hair Cycle Expression Dynamics Modeled as Coupled Mesenchymal and Epithelial Oscillators
Source: PLoS Comput Biol. 2014 Nov 6;10(11):e1003914. doi: 10.1371/journal.pcbi.1003914 (PMC4222602; doi:10.1371/journal.pcbi.1003914)
Supplement: File S6 — Compressed folder of code and scripts used in this study (see contained readme.txt). (ZIP) [file pcbi.1003914.s023.zip › code/periodicID/robust/tools/compatibility.py]

import numpy as np

try:
    from numpy.linalg import slogdet as np_slogdet
except:
    def np_slogdet(x):
        return 1, np.log(np.linalg.det(x))


def getZipFile():
    '''return ZipFile class with open method for python < 2.6

    for python < 2.6, the open method returns a StringIO.StringIO file_like

    Examples
    --------
    ZipFile = getZipFile()
    ...

    not fully tested yet
    written for pyecon

    '''
    import sys, zipfile
    if sys.version >= '2.6':
        return zipfile.ZipFile
    else:
        class ZipFile(zipfile.ZipFile):

            def open(self, filename):
                fullfilename = [f for f in self.namelist() if filename in f][0]
                import StringIO
                return StringIO.StringIO(self.read(fullfilename))
        return ZipFile
