# Supplementary material for: Mouse Hair Cycle Expression Dynamics Modeled as Coupled Mesenchymal and Epithelial Oscillators
Source: PLoS Comput Biol. 2014 Nov 6;10(11):e1003914. doi: 10.1371/journal.pcbi.1003914 (PMC4222602; doi:10.1371/journal.pcbi.1003914)
Supplement: File S6 — Compressed folder of code and scripts used in this study (see contained readme.txt). (ZIP) [file pcbi.1003914.s023.zip › code/periodicID/robust/tools/linalg.py]

'''local, adjusted version from scipy.linalg.basic.py


changes:
The only changes are that additional results are returned

'''

import numpy as np
from scipy.linalg import svd as decomp_svd
#decomp_svd

#check which imports we need here:
from scipy.linalg.flinalg import get_flinalg_funcs
from scipy.linalg.lapack import get_lapack_funcs
from numpy import asarray,zeros,sum,newaxis,greater_equal,subtract,arange,\
     conjugate,ravel,r_,mgrid,take,ones,dot,transpose,sqrt,add,real
import numpy
from numpy import asarray_chkfinite, outer, concatenate, reshape, single
#from numpy import matrix as Matrix
from numpy.linalg import LinAlgError
from scipy.linalg import calc_lwork


### Linear Least Squares

def lstsq(a, b, cond=None, overwrite_a=0, overwrite_b=0):
    """Compute least-squares solution to equation :m:`a x = b`

    Compute a vector x such that the 2-norm :m:`|b - a x|` is minimised.

    Parameters
    ----------
    a : array, shape (M, N)
    b : array, shape (M,) or (M, K)
    cond : float
        Cutoff for 'small' singular values; used to determine effective
        rank of a. Singular values smaller than rcond*largest_singular_value
        are considered zero.
    overwrite_a : boolean
        Discard data in a (may enhance performance)
    overwrite_b : boolean
        Discard data in b (may enhance performance)

    Returns
    -------
    x : array, shape (N,) or (N, K) depending on shape of b
        Least-squares solution
    residues : array, shape () or (1,) or (K,)
        Sums of residues, squared 2-norm for each column in :m:`b - a x`
        If rank of matrix a is < N or > M this is an empty array.
        If b was 1-d, this is an (1,) shape array, otherwise the shape is (K,)
    rank : integer
        Effective rank of matrix a
    s : array, shape (min(M,N),)
        Singular values of a. The condition number of a is abs(s[0]/s[-1]).

    Raises LinAlgError if computation does not converge

    """
    a1, b1 = map(asarray_chkfinite,(a,b))
    if len(a1.shape) != 2:
        raise ValueError('expected matrix')
    m,n = a1.shape
    if len(b1.shape)==2: nrhs = b1.shape[1]
    else: nrhs = 1
    if m != b1.shape[0]:
        raise ValueError('incompatible dimensions')
    gelss, = get_lapack_funcs(('gelss',),(a1,b1))
    if n>m:
        # need to extend b matrix as it will be filled with
        # a larger solution matrix
        b2 = zeros((n,nrhs), dtype=gelss.dtype)
        if len(b1.shape)==2: b2[:m,:] = b1
        else: b2[:m,0] = b1
        b1 = b2
    overwrite_a = overwrite_a or (a1 is not a and not hasattr(a,'__array__'))
    overwrite_b = overwrite_b or (b1 is not b and not hasattr(b,'__array__'))
    if gelss.module_name[:7] == 'flapack':
        lwork = calc_lwork.gelss(gelss.prefix,m,n,nrhs)[1]
        v,x,s,rank,info = gelss(a1,b1,cond = cond,
                                lwork = lwork,
                                overwrite_a = overwrite_a,
                                overwrite_b = overwrite_b)
    else:
        raise NotImplementedError('calling gelss from %s' % (gelss.module_name))
    if info>0: raise LinAlgError("SVD did not converge in Linear Least Squares")
    if info<0: raise ValueError(\
       'illegal value in %-th argument of internal gelss'%(-info))
    resids = asarray([], dtype=x.dtype)
    if n<m:
        x1 = x[:n]
        if rank==n: resids = sum(x[n:]**2,axis=0)
        x = x1
    return x,resids,rank,s


def pinv(a, cond=None, rcond=None):
    """Compute the (Moore-Penrose) pseudo-inverse of a matrix.

    Calculate a generalized inverse of a matrix using a least-squares
    solver.

    Parameters
    ----------
    a : array, shape (M, N)
        Matrix to be pseudo-inverted
    cond, rcond : float
        Cutoff for 'small' singular values in the least-squares solver.
        Singular values smaller than rcond*largest_singular_value are
        considered zero.

    Returns
    -------
    B : array, shape (N, M)

    Raises LinAlgError if computation does not converge

    Examples
    --------
    >>> from numpy import *
    >>> a = random.randn(9, 6)
    >>> B = linalg.pinv(a)
    >>> allclose(a, dot(a, dot(B, a)))
    True
    >>> allclose(B, dot(B, dot(a, B)))
    True

    """
    a = asarray_chkfinite(a)
    b = numpy.identity(a.shape[0], dtype=a.dtype)
    if rcond is not None:
        cond = rcond
    return lstsq(a, b, cond=cond)[0]


eps = numpy.finfo(float).eps
feps = numpy.finfo(single).eps

_array_precision = {'f': 0, 'd': 1, 'F': 0, 'D': 1}

def pinv2(a, cond=None, rcond=None):
    """Compute the (Moore-Penrose) pseudo-inverse of a matrix.

    Calculate a generalized inverse of a matrix using its
    singular-value decomposition and including all 'large' singular
    values.

    Parameters
    ----------
    a : array, shape (M, N)
        Matrix to be pseudo-inverted
    cond, rcond : float or None
        Cutoff for 'small' singular values.
        Singular values smaller than rcond*largest_singular_value are
        considered zero.

        If None or -1, suitable machine precision is used.

    Returns
    -------
    B : array, shape (N, M)

    Raises LinAlgError if SVD computation does not converge

    Examples
    --------
    >>> from numpy import *
    >>> a = random.randn(9, 6)
    >>> B = linalg.pinv2(a)
    >>> allclose(a, dot(a, dot(B, a)))
    True
    >>> allclose(B, dot(B, dot(a, B)))
    True

    """
    a = asarray_chkfinite(a)
    u, s, vh = decomp_svd(a)
    t = u.dtype.char
    if rcond is not None:
        cond = rcond
    if cond in [None,-1]:
        cond = {0: feps*1e3, 1: eps*1e6}[_array_precision[t]]
    m,n = a.shape
    cutoff = cond*numpy.maximum.reduce(s)
    psigma = zeros((m,n),t)
    for i in range(len(s)):
        if s[i] > cutoff:
            psigma[i,i] = 1.0/conjugate(s[i])
    #XXX: use lapack/blas routines for dot
    return transpose(conjugate(dot(dot(u,psigma),vh)))


if __name__ == '__main__':
    #for checking only,
    #Note on Windows32:
    #    linalg doesn't always produce the same results in each call
    a0 = np.random.randn(100,10)
    b0 = a0.sum(1)[:,None] + np.random.randn(100,3)
    lstsq(a0,b0)
    pinv(a0)
    pinv2(a0)
    x = pinv(a0)
    x2=scipy.linalg.pinv(a0)
    print np.max(np.abs(x-x2))
    x = pinv2(a0)
    x2 = scipy.linalg.pinv2(a0)
    print np.max(np.abs(x-x2))
