# Supplementary material for: Mouse Hair Cycle Expression Dynamics Modeled as Coupled Mesenchymal and Epithelial Oscillators
Source: PLoS Comput Biol. 2014 Nov 6;10(11):e1003914. doi: 10.1371/journal.pcbi.1003914 (PMC4222602; doi:10.1371/journal.pcbi.1003914)
Supplement: File S6 — Compressed folder of code and scripts used in this study (see contained readme.txt). (ZIP) [file pcbi.1003914.s023.zip › code/QCviz.R]

# load utilized libraries: 
library(affy); library(affyPLM); library(IDPmisc);
library(fields);library(simpleaffy)
# read in raw data; perform a robust multi-chip probe-level fit 
raw <- ReadAffy(); norm <- rma(raw); 
expr <- exprs(norm); Pda <- fitPLM(raw, model=PM ~ -1 + probes + samples);
# image plots for raw data and log-scaled data and residuals: 
#image(raw, transfo=log); 
# qc stats now
qc.raw <- qc(raw)
# back ground
avbg(qc.raw)
#scale factor ratios
sfs(qc.raw)/min(sfs(qc.raw))
#precent present
percent.present(qc.raw)
#hybrid controls 
qc.raw@bioBCalls
# house keeping probes
qcProbes(qc.raw)
gap <- qcProbes(qc.raw)[,4]/qcProbes(qc.raw)[,5]
act <-qcProbes(qc.raw)[,1]/qcProbes(qc.raw)[,2]
# degradation plot: 
deg <-AffyRNAdeg(raw[,1:32]); plotAffyRNAdeg(deg);
tmp<-deg$slope
names(tmp)<-deg$sample.names
tmp
# boxplots of PM intensities before and after normalization 
boxplot(raw[,1:32]); boxplot(norm[,1:32]);

# MvA plot: 
A <- apply(expr, 1, median); 
M <- (expr[,5] -A); plot(A,M,type="n"); Image(A, M); lines(smooth.spline(A,M));
Mbox(Pda)
# NUSE and RLE boxplots: 
boxplot(Pda);	
